# Supplementary material for: G-quadruplexes as a source of vulnerability in BRCA2-deficient granule cell progenitors and medulloblastoma
Source: Proc Natl Acad Sci U S A. 2025 Aug 25;122(35):e2503872122. doi: 10.1073/pnas.2503872122 (PMC12415258; doi:10.1073/pnas.2503872122)
Supplement: Supplementary file 2 — Dataset S01 (XLSX) [file pnas.2503872122.sd01.xlsx]

## Sheet: Info
Supplemental Table 1: Gene clusters of Medulloblastoma Subgroup-associated Genes from Mouse Medulloblastoma RNAseq
Column	Definition
Gene Name	Gene name
P7.Math1	TPM value of gene in postnatal day 7 Math1-positive granule cell progenitors
P12	TPM value of gene in postnatal day 12 granule cells
P21	TPM value of gene in postnatal day 21 mature granule cells
Tumor	TPM value of gene in mouse medulloblastoma tumor tissue
P90.B2.Null	TPM value of gene in postnatal day 90 control Brca2 null Trp53 wild-type cerebellum
P90.B2.WT	TPM value of gene in postnatal day 90 control Brca2 wild-type Trp53 null cerebellum
Cluster	Gene cluster as determined through hierarchical clustering with hclust

## Sheet: SuppTable_1_MBsubgroupClusters
Gene Name	P7.Math1	P12	P21	Tumor	P90.B2.Null	P90.B2.WT	Cluster
Ablim3	2.94916	113.267	95.1223	4.5816	57.8033	72.6558	2
Adam12	0.898614	0.314739	0.112308	3.7339	2.22354	2.23728	3
Adam19	4.43245	7.20791	2.54611	8.29263	7.7341	7.89295	3
Adcy1	11.5125	147.717	221.279	22.3671	420.587	487.682	1
Akap9	14.3697	4.19573	3.36635	26.0191	33.3571	38.3921	3
Apc	47.3811	26.5291	7.90006	62.1063	49.424	53.7615	3
Arhgef12	17.7579	16.4801	18.515	39.773	67.9999	74.193	1
Arrb2	67.4514	49.2171	39.2537	101.249	50.4513	62.8804	4
Atoh1	645.933	4.17857	0.0159098	227.196	0.0936339	0.0700497	4
Axin1	25.5359	16.4187	16.9947	39.9954	21.7252	24.8866	4
Bmp4	0.806614	1.10169	0.683603	2.11565	2.44095	4.18357	1
Bmp5	0.54645	8.59611	9.83623	4.81791	19.2587	13.8598	1
Brca2	6.31427	0.964499	0.728991	11.2395	3.56772	3.78439	4
Cacna1c	8.20943	6.10068	4.4911	10.9553	16.408	20.678	1
Ccnd2	427.143	48.147	1.30181	579.008	8.82183	5.33355	4
Cdk6	11.8831	0.348589	0.0838175	70.8073	1.05446	0.727863	4
Chrm3	2.66489	3.6889	0.563076	1.46188	1.13512	1.06129	2
Ctnnb1	399.947	139.425	112.588	487.872	369.998	342.033	4
Cxcr4	31.1009	1.73903	0.375092	189.928	7.32794	5.4633	4
Ddx3x	222.613	87.9721	59.1643	256.828	176.434	188.025	4
Dkk1	0.0146375	0.0314029	0.0215989	0.434739	0.657069	1.2142	1
Dkk2	0.0290298	0.0741631	0.026078	3.31253	0.413835	0.418973	4
Dpysl4	101.428	112.59	101.561	102.38	79.0656	116.334	2
Eef2k	166.349	209.71	155.214	17.4772	29.7547	37.2367	2
Eomes	16.8931	32.6592	36.5157	2.51613	22.4409	21.2204	2
Epha3	1.49882	4.96011	2.6291	12.5558	6.59728	7.98019	3
Epha4	0.269483	0.805428	0.43932	1.97362	13.0241	11.8316	1
Epha7	3.39961	5.10524	3.10097	7.04556	13.172	14.1253	1
Eya1	3.92761	1.3328	0.369344	1.72811	2.66486	3.35906	1
Fancd2	6.13492	0.320989	0.0303579	17.1823	0.498969	0.346137	4
Fnbp1	54.4299	139.131	120.613	51.5894	287.275	356.269	1
Fzd10	0.756273	0.385817	0.14632	2.05533	2.01839	1.45387	3
Fzd6	1.01131	0.276897	0.191274	4.62513	7.35489	8.23668	1
Fzd7	19.2171	23.5595	25.2639	80.755	27.9982	37.5918	4
Gabra5	0.128264	0.343034	0.236066	0.349496	0.938608	1.8499	1
Gad1	2.47798	29.5213	27.0888	16.7233	476.556	431.544	1
Gadd45g	59.349	39.0889	28.2393	46.791	55.7559	54.2652	3
Galnt12	0.0645991	0.110259	0.082822	1.02571	0.709925	0.797181	3
Galnt14	0.35217	1.30843	0.235502	0.167218	1.91189	2.53269	1
Galnt7	5.10358	7.71906	8.89076	13.2667	23.333	31.4644	1
Gli1	34.8087	1.94948	0.730663	195.663	19.6822	16.0646	4
Gli2	41.5532	1.524	0.143147	53.2978	3.11013	3.34506	4
Gli3	4.73403	0.396285	0.0752454	3.58708	2.74694	2.57433	4
Glt8d2	4.22142	9.89265	2.30066	2.93262	2.17388	2.5129	2
Gnb3	1.22261	0.554446	0.215647	2.77676	0.668265	0.593479	4
Gng2	140.529	198.84	92.3564	113.481	37.2144	39.6052	2
Gng3	150.96	777.961	713.649	103.109	135.361	135.299	2
Gngt1	0.171293	0.183832	0.1328	4.13445	1.97189	3.07712	3
Gpr12	0.028234	0.667466	0.708985	0.357795	8.65009	9.57776	1
Grk4	2.7627	5.21817	3.97871	19.5604	24.751	30.0828	1
Grm8	0.0511006	0.469978	0.547241	0.256515	5.0951	5.79105	1
Hdac1	89.1444	60.3566	35.9456	134.797	49.5009	48.1269	4
Hhip	0.4304	0.163701	0.154408	11.3674	2.97092	3.62527	4
Hipk2	7.95246	1.85329	1.00901	15.043	33.6985	35.6443	1
Htr2c	0.0773328	1.09162	0.251242	0.051233	2.22333	11.3173	1
Impg2	0.0904992	0.73029	0.0485947	1.09616	0.929462	0.897606	3
Kat2b	8.46431	29.8981	55.8041	18.9231	57.085	64.4568	1
Kbtbd4	26.223	27.7537	22.946	22.9203	31.3206	31.0134	1
Kcna1	2.91542	33.9842	37.9917	7.78618	99.8772	105.068	1
Kdm6a	15.1402	12.5747	11.4522	23.961	21.152	27.2724	3
Khdrbs2	9.20952	31.0335	7.11712	4.59278	15.4068	13.8275	2
Kremen1	3.86958	1.58449	1.94046	12.4018	14.612	11.6778	3
Lef1	0.49596	0.405599	0.377724	3.21821	3.94415	3.84886	3
Mab21l2	11.0252	9.47289	6.5846	48.9374	3.93312	5.02381	4
Myc	3.09563	1.49866	0.520295	33.4499	3.91662	1.96344	4
Mycn	151.383	14.9274	0.676574	611.006	5.49266	4.13671	4
Nfatc4	2.67657	1.34476	0.54128	18.2468	6.56005	9.51113	3
Ngfr	16.7751	1.4344	0.123012	73.2456	6.8688	7.46085	4
Nlk	11.8496	14.3585	10.4371	17.7579	25.2927	22.5711	1
Npr3	0.11933	0.0471766	0.0202873	4.09783	0.689621	2.71574	3
Nrl	0.786832	0.326202	0.0325226	0.70563	0.339058	0.624274	4
Ntrk3	4.23499	12.9602	23.669	88.1283	75.9662	83.9063	3
Oas1b	0.0972773	0.936612	0.780829	19.6403	4.06913	2.1052	4
Otx2	40.2581	28.6529	15.8974	20.8618	13.0947	18.8071	2
Pde1c	38.44	10.9701	9.89378	75.2346	41.7702	55.0437	3
Pde4b	4.63197	23.4741	27.8602	11.7673	50.1113	54.5333	1
Pdgfd	0.593995	0.924475	0.740979	1.59051	12.5216	14.2482	1
Pdlim3	4.932	1.39098	0.305477	33.507	5.73538	4.58614	4
Plcb1	13.0798	15.9893	5.25819	10.5052	23.0289	24.007	1
Plcb4	14.1415	73.5068	113.768	47.229	335.298	330.65	1
Plxnc1	22.8973	6.05052	1.45055	41.9999	10.4482	13.2506	4
Ppp2r2b	92.3808	129.701	37.6325	36.8031	41.8891	40.7023	2
Ppp2r2c	672.105	633.175	596.562	493.634	285.5	285.407	2
Prkcd	1.70865	8.21686	8.98778	23.0823	86.6368	85.5863	1
Prkd1	3.18319	1.05639	0.331671	6.92749	4.58339	4.48965	3
Ptch1	63.2432	46.0584	54.6829	228.457	200.525	198.829	3
Ptch2	10.2786	0.897128	0.112254	85.1779	2.67121	2.20599	4
Rarb	4.31509	2.07664	1.49496	5.7541	8.46084	10.9809	1
Rbm24	3.0578	3.46668	1.42785	10.8649	6.8657	5.9872	3
Rgs7	9.21214	80.4883	91.5634	11.0977	73.8079	72.6848	2
Rhot1	31.0074	44.5184	39.5819	36.0629	45.8258	48.0229	1
Rnd1	0.786601	8.62069	12.7596	9.01416	35.0878	36.3997	1
Robo1	12.1212	4.14346	1.98306	34.8161	9.14741	9.39942	4
Rxrg	1.34227	0.233173	0.144112	0.647606	0.515268	1.11884	4
Sdc2	7.643	6.9052	7.28352	32.8681	36.7205	34.6736	3
Sema3b	0.106828	0.340912	0.200759	0.660962	2.27164	8.69031	1
Sema6a	40.1526	23.8348	6.1439	47.299	12.1479	12.4347	4
Sfrp1	77.5828	14.5629	0.553573	451.731	4.54403	6.17744	4
Slc17a7	13.8764	727.319	1608.81	29.2279	419.418	469.831	2
Slc1a7	0.0096541	0.0434325	0.054377	1.08051	0.597101	0.786274	3
Slit2	0.965582	0.137426	0.0588088	2.67907	1.59799	3.53795	3
Smarca4	133.266	39.8642	27.9853	122.591	84.4647	85.1419	4
Smo	50.693	7.53063	1.26405	83.6955	16.6236	14.7214	4
Sncaip	19.4844	2.79005	0.410362	29.4427	8.2844	6.17463	4
Sox2	6.62543	8.38618	4.3242	27.4992	56.8489	45.5141	1
Sox9	19.37	2.4592	0.821786	53.073	24.9441	21.6769	4
Sphk1	0.861331	2.97686	1.9728	2.9614	11.1114	9.74227	1
Srgap1	3.21469	3.54517	1.44292	5.40873	25.8287	21.1793	1
Stat3	17.0293	12.3119	6.88023	32.5207	27.9428	28.9961	3
Sufu	40.1342	28.0273	6.68739	53.2008	16.5023	17.6089	4
Tcf4	210.65	79.1365	46.3557	197.436	104.28	111.097	4
Tgfb1	1.28834	1.50959	1.04474	13.0899	7.49768	4.92842	3
Tgfb2	14.0914	2.91949	0.406514	28.0074	6.95652	6.88997	4
Tgfbr3	0.564986	1.43056	1.93444	1.52563	9.60881	12.3294	1
Tnc	13.9938	4.05839	1.0494	16.4514	18.7029	12.3636	3
Trp53	156.75	24.7733	8.21054	127.422	34.8212	48.5553	4
Unc5c	16.8163	12.0103	3.71438	7.57319	22.3197	25.7568	1
Unc5d	0.319006	0.786689	0.250833	0.967186	5.63846	4.7045	1
Wif1	1.22628	2.64491	1.62089	5.26325	9.13521	4.1173	3
Wnt16	0.13721	0.18262	0.234786	0.411275	3.97121	3.3953	1
Yap1	6.23132	1.18726	0.688829	16.7859	18.9723	18.9814	3
