# Supplementary material for: G-quadruplexes as a source of vulnerability in BRCA2-deficient granule cell progenitors and medulloblastoma
Source: Proc Natl Acad Sci U S A. 2025 Aug 25;122(35):e2503872122. doi: 10.1073/pnas.2503872122 (PMC12415258; doi:10.1073/pnas.2503872122)
Supplement: Supplementary file 3 — Dataset S02 (XLSX) [file pnas.2503872122.sd02.xlsx]

## Sheet: Info
Supplemental Table 2: Gene clusters of differentially expressed genes from granule cell developmental timepoints
Column	Definition
Gene Name	Gene name
P7.Math1	TPM value of gene in postnatal day 7 Math1-positive granule cell progenitors
P12	TPM value of gene in postnatal day 12 granule cells
P21	TPM value of gene in postnatal day 21 mature granule cells
Tumor	TPM value of gene in mouse medulloblastoma tumor tissue
P90.B2.Null	TPM value of gene in postnatal day 90 control Brca2 null Trp53 wild-type cerebellum
P90.B2.WT	TPM value of gene in postnatal day 90 control Brca2 wild-type Trp53 null cerebellum
Cluster	Gene cluster as determined through hierarchical clustering with hclust

## Sheet: SuppTable_2_GCdevgenes
Gene Name	P7.Math1	P12	P21	Tumor	P90.B2.Null	P90.B2.WT	Cluster
0610012G03Rik	42.3098	131.061	144.384	42.9562	60.0186	58.8994	2
1110008P14Rik	44.2129	276.145	304.159	37.0913	148.873	142.11	2
1110015O18Rik	0.0504554	0.864349	0.244342	0.173111	0.390897	0.470727	2
1110032A03Rik	11.6146	27.0536	31.4605	17.202	25.1981	25.003	2
1190007I07Rik	29.3001	10.6797	14.4557	34.1058	21.4213	22.4336	1
1500011B03Rik	55.4533	314.567	414.379	66.7523	121.104	126.386	2
1500015A07Rik	3.31766	21.9202	31.2728	12.4158	6.60613	7.83436	2
1500026H17Rik	2.17453	26.2196	30.1285	11.3633	18.2628	22.1385	2
1600002K03Rik	6.25632	4.07127	5.23355	13.4272	18.0705	22.15	3
1600014C10Rik	2.34344	10.8325	18.6455	6.39585	23.7274	25.7871	3
1600020E01Rik	9.12518	23.0543	24.0044	23.1407	13.5953	15.7039	2
1700001J11Rik	0.0672965	0.321844	0.0850827	0.10812	0.0744073	0.0756437	2
1700001L19Rik	0.12214	0.776111	0.682853	0.0738652	0.83811	0.533626	2
1700008O03Rik	0.408858	3.24921	6.4332	1.83754	14.3842	12.0639	3
1700023F06Rik	0.671463	11.6361	32.596	1.36807	11.86	13.1847	2
1700052K11Rik	4.49339	10.924	7.83427	7.33551	6.09814	5.77874	2
1700112J16Rik	0.312168	1.06311	0.727285	1.49918	2.59791	3.47318	3
1810032O08Rik	20.361	8.80049	9.63057	36.3373	7.68511	8.0749	1
1810041L15Rik	2.87559	10.5687	1.34896	8.54079	5.19926	5.04852	4
2010107G23Rik	19.2881	95.2481	80.4812	9.30231	45.6932	52.8034	2
2010204K13Rik	9.68417	3.49369	2.04286	14.7277	2.79941	3.2788	1
2210013O21Rik	46.934	180.8	245.259	61.7809	61.425	67.9207	2
2210016L21Rik	69.6947	280.208	395.235	84.0476	163.838	170.326	2
2210039B01Rik	0.911241	8.06354	3.98051	4.89059	6.8294	8.25041	3
2210406O10Rik	0.875601	1.30983	0.958211	1.63967	2.65421	2.20928	3
2300009A05Rik	11.3718	42.1105	81.0776	41.6913	63.1911	72.0788	3
2310069G16Rik	0.668362	10.5791	7.96039	0.612826	4.38664	6.42408	2
2410018L13Rik	2.71204	9.61293	2.56138	4.83621	4.28072	4.0532	2
2510002D24Rik	13.234	36.9721	40.3569	17.3962	30.3538	37.8195	2
2610318N02Rik	11.8044	0.0970728	0.104124	19.534	0.447319	0.190883	1
2810047C21Rik1	1.16949	2.61508	1.1704	3.21091	3.26545	4.66841	3
2900011O08Rik	20.4646	169.727	180.063	19.6447	106.41	104.405	2
2900076A07Rik	4.7058	12.0167	10.5826	35.296	14.5718	17.0699	4
2900079G21Rik	27.1293	79.1254	28.839	13.8614	8.40932	9.7604	2
3010001F23Rik	3.31881	9.73338	8.05628	6.42295	7.31746	7.92031	2
3110045C21Rik	1.88716	0.504146	0.122376	2.25351	0.532195	0.627541	1
3110070M22Rik	1.60948	3.66347	2.87991	3.18425	2.90218	2.2183	2
3110082I17Rik	22.1024	7.29469	5.6682	30.7931	8.01675	8.10277	1
3300002P13Rik	0.417149	2.66061	1.05757	1.15894	8.15397	6.84517	3
3632454L22Rik	0.207553	1.1571	1.77678	1.81886	7.43726	10.9645	3
4631405J19Rik	3.37714	0.419081	1.93778	29.7049	1.55844	1.2215	4
4732471J01Rik	0.328149	1.85458	1.57076	2.43616	7.19957	11.2814	3
4833439L19Rik	61.8928	238.93	298.684	61.0596	152.405	144.136	2
4921507P07Rik	0.589448	3.70114	2.95033	1.55359	2.98242	3.06784	2
4930427A07Rik	16.8421	2.28755	0.534601	16.2389	1.3825	1.16031	1
4930429B21Rik	0.720967	2.74089	3.2561	2.67564	6.64653	5.81781	3
4930447F24Rik	1.11809	1.02359	2.93895	7.18442	27.25	22.3792	3
4930447M23Rik	1.79667	0.427126	0.087897	7.12995	0.672733	0.760284	4
4930481A15Rik	1.57329	0.165516	0.325871	2.58983	3.9261	3.52648	4
4930528A17Rik	0.210719	0.465256	0.36106	1.77608	0.936018	1.68884	4
4930555G01Rik	0.036559	1.16396	0.413964	0.298297	0.0233819	0.216834	2
4930558J18Rik	1.32523	0.169153	0.0126399	2.62592	0.324222	0.443886	1
4930570G19Rik	1.63006	9.67938	18.4028	8.43904	25.4345	40.49	3
4931428F04Rik	45.3565	46.6476	15.3499	44.6415	26.0202	34.4724	1
4931440P22Rik	0.875301	1.89749	2.18496	5.07845	5.5544	7.02708	3
4932441J04Rik	0.429548	0.723613	0.139626	0.33837	0.961408	0.757667	3
4933406I18Rik	0.591288	1.54804	0.987594	2.00105	2.42673	3.64646	3
4933431E20Rik	9.3402	18.0294	14.1429	29.1206	31.0562	33.3589	3
5330434G04Rik	0.633062	3.25934	3.66508	1.80187	8.39545	9.67807	3
5730409E04Rik	2.19563	58.2768	87.782	7.92949	71.6873	71.2969	2
5730508B09Rik	1.3606	3.25705	4.22959	1.27928	2.59785	2.79669	2
6030419C18Rik	4.22571	67.9084	106.364	8.52789	245.015	190.339	3
6330409D20Rik	2.85697	3.84078	3.92255	2.62297	2.7714	2.89544	2
6330549D23Rik	0.995625	0.256966	0.334235	2.0128	1.27986	1.68823	4
6430548M08Rik	11.3888	34.4993	77.413	17.4468	161.859	203.648	3
6430562O15Rik	4.47584	0.302478	0.0886229	1.25246	1.00042	1.0304	1
6430571L13Rik	10.6844	27.7646	39.6556	9.8111	41.5615	45.6297	3
6430573F11Rik	4.74949	73.9124	106.921	7.86112	67.981	61.1057	2
6530402F18Rik	1.50785	0.907647	0.793479	7.91788	2.54404	2.49278	4
9030612E09Rik	2.05419	2.39035	1.95422	5.99933	2.66732	2.67353	4
9330133O14Rik	2.2704	4.80174	2.68105	4.84769	3.03006	3.09386	4
9330151L19Rik	2.13719	7.2858	11.7312	13.4161	18.799	23.0851	3
9330162012Rik	0.29432	1.8848	4.1263	1.1695	6.02103	6.36696	3
9430021M05Rik	0.11504	1.39172	2.33756	0.763259	6.48414	9.38778	3
9530052E02Rik	0.48677	1.38147	0.75134	1.14021	2.59282	2.54492	3
9530082P21Rik	0.28802	1.54751	2.0522	3.66401	4.56455	5.81008	3
A230070E04Rik	4.47672	11.0926	12.5127	3.86481	23.5094	24.8334	3
A330008L17Rik	2.09972	4.05519	3.17189	1.36026	3.1128	3.57428	2
A330009N23Rik	2.73467	1.30968	1.18811	3.93531	2.00691	1.94901	1
A330040F15Rik	0.293202	3.16061	2.80211	0.533712	4.65155	6.44742	3
A330102I10Rik	1.3266	5.82358	1.90054	10.944	4.15703	5.83691	4
A430035B10Rik	0.517239	1.9773	2.51698	1.89652	4.69698	3.34227	3
A430046D13Rik	2.54696	9.47625	16.2437	7.7673	20.1437	24.6754	3
A430090L17Rik	0.0360719	0.00321364	0.00223502	0.293836	0.193137	0.170471	4
A630020A06	0.191311	0.552056	0.621107	1.91356	1.38807	1.27591	4
A730046J19Rik	5.6958	0.823093	0.204923	0.943278	0.0938805	0.132089	1
A830010M20Rik	4.36251	19.3586	11.8355	5.91194	22.7222	24.1204	3
A830018L16Rik	1.13752	5.58195	1.40101	0.672022	2.72454	3.2516	2
A930005H10Rik	7.4797	25.2298	33.6226	16.3357	27.1255	25.8182	2
A930015D03Rik	3.79062	35.7853	51.3459	6.69984	11.5114	11.2735	2
AA414768	0.340384	5.00734	3.74775	2.29207	6.37307	6.78835	3
Aaas	36.9967	11.9985	6.5581	50.1671	27.5525	27.5193	4
Aaed1	7.82773	34.9148	58.2596	11.0308	35.1478	36.6334	2
Aamdc	19.0345	67.6206	79.0398	26.3713	52.2891	50.6498	2
Abcb6	0.893384	4.17989	4.65754	2.98861	13.0367	12.5939	3
Abcg1	1.85276	9.72319	10.3852	9.65121	56.5523	58.1242	3
Abcg4	3.0443	10.2829	10.505	7.7414	46.837	52.4456	3
Abhd8	77.8337	420.611	574.954	72.7906	279.192	271.754	2
Ablim1	3.8655	63.2838	54.2016	13.2532	173.427	218.235	3
Ablim3	2.94916	113.267	95.1223	4.5816	57.8033	72.6558	2
Acer2	2.31454	4.29174	1.40496	4.33701	6.74182	6.07983	3
Ache	1.52049	24.2238	60.0545	8.99249	84.7908	98.1791	3
Acin1	216.283	72.0175	47.5071	324.679	163.924	186.542	4
Ackr1	15.9367	210.407	178.944	64.5788	170.928	203.653	2
Aco1	35.8141	10.1392	5.14911	48.5895	21.6954	22.6728	1
Acta1	0.49432	5.23715	6.44931	1.9259	1.97886	2.76253	2
Actl6a	135.646	23.9565	10.9395	116.205	20.8197	22.2386	1
Actn3	0.271206	0.937499	0.958208	0.851529	2.36804	3.05242	3
Actn4	51.2673	15.4793	17.5022	85.406	71.5192	80.065	4
Actr3b	6.10388	22.0452	24.3727	13.5638	61.192	54.275	3
Actrt3	0.599582	3.37053	4.37559	0.364764	2.66798	2.95671	2
Acy1	23.4639	7.50724	6.3206	44.0496	19.1289	20.9572	4
Acyp1	53.6301	208.104	279.05	60.04	106.122	103.516	2
Acyp2	21.1207	126.591	172.864	27.1721	91.305	72.2472	2
Ada	6.28783	0.780874	0.0687856	5.69996	1.07771	1.19026	1
Adamts18	2.7334	33.2979	14.3987	4.85382	8.38764	11.6424	2
Adap1	4.91362	194.868	264.946	12.1093	115.782	121.486	2
Adarb1	16.1254	77.1907	86.7613	19.398	159.299	165.797	3
Adcy1	11.5125	147.717	221.279	22.3671	420.587	487.682	3
Adcy5	9.30468	30.2143	12.8947	18.5846	28.4993	28.0814	3
Adcyap1	0.789265	1.43177	1.11569	5.05969	5.71237	4.80011	4
Adgra3	23.5709	7.14048	1.75884	40.8652	9.17106	10.5748	1
Adgrb2	22.0477	94.014	85.814	45.0582	69.4832	73.5171	2
Adh5	227.038	84.687	44.4484	188.107	85.7314	78.3718	1
Adora1	1.33783	52.8207	137.368	10.6614	110.538	112.007	3
Adra2c	6.23073	31.6561	3.75347	0.96224	8.85147	8.04531	2
Adrb2	0.324719	2.43524	1.43533	0.893475	4.48841	4.44973	3
Adsl	26.9618	12.8607	10.2419	37.415	20.8774	21.0373	4
AF529169	7.05943	9.91679	0.477088	6.55793	2.89211	3.72742	1
Afap1l2	1.64953	34.3128	34.0468	8.68097	51.3284	60.8478	3
Afg1l	1.46291	5.86648	6.53621	3.72674	10.5017	11.0769	3
Agap2	6.41969	105.968	150.179	20.7501	104.233	127.315	2
Agtpbp1	38.0529	106.944	99.6715	25.8462	141.735	166.606	3
Ahcy	62.9581	0.859961	0.74821	81.6376	27.3197	31.0166	1
AI413582	56.9477	620.705	1118.35	35.2051	122.643	118.589	2
AI506816	174.947	29.8449	33.8107	145.517	103.461	102.282	1
AI854703	0.98702	8.91711	7.3311	3.07738	15.2528	17.7416	3
Aifm3	2.03873	23.3928	108.83	13.016	195.332	261.513	3
Airn	1.77505	19.0319	49.837	25.2098	45.9773	60.7084	3
Ak1	5.23061	52.4354	164.291	8.49218	132.056	120.166	3
Ak2	137.528	29.6306	20.2215	157.688	40.5358	40.0613	1
Ak4	4.48107	35.5977	72.038	5.98306	56.2522	58.6958	3
Akap7	7.07919	64.5264	86.309	20.1762	68.3537	72.0736	2
Akr1b3	39.9211	17.9784	11.3836	60.7365	49.4659	43.7123	4
Akr1e1	27.048	7.44115	6.28292	25.8267	31.2142	26.4802	4
Aldh1a3	0.372029	1.18393	0.243501	2.62331	1.61608	1.28376	4
Aldoa	172.442	1045.24	1685.67	458.935	1967.03	1989.82	3
Alg14	24.6653	75.1705	63.4686	27.36	31.9528	34.8528	2
Alg3	19.7753	13.8862	22.0001	32.8723	21.7963	20.2283	4
Alkbh2	19.0319	6.52199	6.64877	20.2111	9.31889	11.6916	1
Aloxe3	0.055438	4.13588	2.8689	0.780426	6.32004	7.20289	3
Alyref	358.993	92.8627	61.1131	184.821	58.8535	54.0136	1
Amer3	3.91953	27.4231	18.0291	3.13104	29.6691	35.0101	3
Amn	0.224382	2.87994	1.49284	0.659837	1.14386	0.980298	2
Amn1	16.8897	34.1973	25.9265	27.7879	16.9709	20.0068	2
Amz2	54.0726	91.7934	57.1538	65.6654	36.5451	39.2435	2
Ank1	3.51956	65.107	131.009	13.7897	207.421	207.031	3
Ankle1	10.8763	0.722434	0.0631808	23.9813	1.03542	1.33701	1
Ankra2	15.305	49.8107	39.8654	18.8435	30.0351	33.4801	2
Ankrd12	11.5112	24.9869	21.9941	18.1349	45.8806	48.4085	3
Ankrd13c	16.8822	52.4436	52.583	31.8461	52.9379	50.7113	2
Ankrd13d	5.10871	29.8836	30.1632	8.5029	45.6257	51.1199	3
Ankrd2	0.293803	0.43717	0.42806	0.404844	0.448569	0.204152	2
Ankrd24	1.7867	5.6208	7.65422	8.11095	22.5262	28.6497	3
Ankrd29	4.38267	15.8625	19.5962	4.16606	21.2242	19.8327	3
Ankrd34a	0.229119	65.3998	116.366	2.68477	52.701	56.517	2
Ankrd34b	4.20402	12.2393	7.45915	1.24813	20.1304	21.0233	3
Ankrd35	0.124664	0.965224	1.15403	0.419236	4.2767	4.75209	3
Ankrd37	5.29715	25.7002	38.6045	11.5589	13.6926	14.8583	2
Ankrd39	4.64008	15.1634	14.923	10.473	15.989	18.3441	3
Ankrd55	0.203286	5.32456	1.42487	0.439084	6.51217	6.25069	3
Anks1b	15.8359	68.3727	24.3396	21.8218	142.397	121.643	3
Ano3	2.07924	1.36873	2.74509	2.58922	18.5523	19.445	3
Anp32b	637.906	169.517	175.486	684.096	128.068	126.023	1
Antxr2	11.1326	1.43391	0.0990341	12.7897	1.52713	1.37494	1
Anxa6	23.8238	23.5929	28.2605	49.9168	108.294	115.294	3
Ap1s3	1.95245	14.4237	8.42159	15.909	18.723	22.1049	3
Ap3s1	45.062	150.673	152.885	102.324	61.4212	64.0825	2
Apba1	11.9916	46.8815	45.3899	9.40152	67.7575	70.9981	3
Apitd1	43.8253	7.47263	5.38249	37.0388	5.53918	5.07509	1
Apol9a	0.0234506	0.291595	0.144605	4.15265	0.671247	0.169774	4
Araf	37.5045	252.572	276.374	105.449	223.545	231.18	2
Arf3	74.3124	215.884	176.621	80.4205	199.452	190.427	2
Arg2	1.7205	5.17357	0.96619	1.22624	3.94761	4.56076	3
Arhgap44	7.48847	81.7374	127.522	12.8537	95.3618	96.3827	2
Arhgdig	4.36674	11.2768	4.62942	20.7009	11.8347	11.3776	4
Arhgef15	0.797062	4.80636	3.41603	4.48443	11.0993	12.2172	3
Arhgef3	0.532657	24.8568	42.7653	5.37775	45.2611	55.4656	3
Arhgef39	19.3819	1.61827	0.557174	18.283	2.02157	1.47417	1
Arhgef9	11.2666	32.4354	45.5703	22.7093	124.421	135.1	3
Arl8a	107.26	329.744	265.314	131.575	217.275	213.452	2
Arl8b	44.5116	118.41	126.109	91.473	126.597	125.35	3
Arntl	9.25721	42.9717	23.8156	6.9617	36.4307	32.7161	2
Arpp21	18.9335	100.112	84.6233	20.5878	58.828	73.6535	2
Arrb1	9.33423	56.2751	40.9236	14.3172	105.751	112.67	3
Arxes1	21.5244	113.198	137.298	27.2579	63.7152	64.4064	2
Asb15	0.0331294	0.21899	0.036779	0.645805	0.200647	0.137098	4
Asf1b	44.8704	5.28186	0.667631	29.6196	2.15228	1.5465	1
Asic2	0.586312	62.5851	44.1628	3.1895	29.8524	30.9992	2
Asphd1	10.5206	40.7505	56.2336	13.046	42.1912	48.5452	2
Atcay	23.6838	65.9728	72.2593	26.7345	90.3613	93.3454	3
Atg4c	7.56738	17.4363	18.9366	13.8805	25.2321	26.4978	3
Atic	51.6928	10.1024	3.46815	104.965	27.3935	23.2683	1
Atoh1	645.933	4.17857	0.0159098	227.196	0.0936339	0.0700497	1
Atoh8	0.918561	7.43796	8.68279	1.24082	4.20962	4.80897	2
Atp1a1	128.675	278.784	401.927	298.61	910.18	1030.36	3
Atp1a3	92.3951	343.162	317.193	84.1581	1671.16	1462.63	3
Atp1b1	17.8529	267.199	498.813	56.6456	1389.61	1296.68	3
Atp1b2	19.6429	331.084	474.175	110.989	837.36	742.178	3
Atp2b3	0.771248	38.748	52.6874	11.8462	155.142	204.091	3
Atp5g1	186.35	985.683	1343.38	235.951	357.832	355.423	2
Atp6v0b	75.6598	433.454	522.101	236.478	430.08	463.833	2
Atp6v0c	301.957	1480.51	1950.97	449.339	1233.19	1173.97	2
Atp6v1c1	39.7349	166.957	200.611	58.2541	174.998	180.672	2
Atp6v1e1	174.808	636.579	703.069	218.166	520.537	498.338	2
Atp6v1g2	8.67199	472.528	1201.89	27.5463	443.112	438.234	2
Atp8b5	0.0534098	0.842716	0.276508	0.559928	0.638331	0.57373	3
AU041133	1.57217	4.76761	4.10785	3.10193	4.88551	4.88436	3
Aunip	16.9546	0.713445	0.0555703	16.3827	0.788669	0.622403	1
Aurka	91.7887	7.42686	0.887164	62.0227	2.7948	2.09814	1
Aurkb	110.05	8.19399	0.0846857	74.6937	1.06986	0.304038	1
Avpi1	4.24807	36.8809	49.1699	3.83592	30.1289	26.8226	2
Avpr2	1.02228	3.4601	0.66241	0.546098	0.918915	0.832851	2
AW822252	0.0405536	0.738832	0.542865	1.13198	2.14494	2.40972	3
Azin2	5.20304	25.7084	50.8762	9.94545	47.8468	49.9385	3
B230216N24Rik	0.252077	0.1979	0.11092	2.0848	0.583888	0.725421	4
B230217C12Rik	9.10918	43.4793	79.6605	12.7766	93.4546	99.7725	3
B230219D22Rik	36.4341	85.9202	82.4435	38.0948	74.8087	81.8277	2
B3gat2	0.800643	6.6525	9.5143	4.05506	9.499	9.66181	3
B4galnt1	9.09969	43.804	49.2862	42.0365	72.3296	84.3152	3
B830017H08Rik	0.0379333	4.53287	5.73742	0.357732	3.0229	3.16856	2
B930025P03Rik	0.157138	18.4635	0.362772	1.13865	0.0988969	0.191205	2
Baiap3	0.0423886	0.675055	0.133009	0.252302	0.844289	1.40272	3
Baz1a	18.1819	1.27794	0.0931724	28.6045	1.06806	0.878168	1
Bbip1	27.4803	81.9417	72.4396	19.1052	32.7518	34.5473	2
BC002163	12.7063	611.073	605.086	85.7633	101.693	158.762	2
BC029214	30.2242	203.728	276.415	35.1793	103.561	121.88	2
BC029722	12.6587	49.0499	87.9068	25.903	73.3691	69.9797	3
BC030500	2.23551	4.30198	2.85177	0.665819	2.04813	1.95345	2
BC030867	12.7146	0.975498	0.098948	13.6929	1.03841	1.02708	1
BC031181	117.7	471.882	554.963	148.895	254.871	241.496	2
BC037704	0.659013	1.83667	2.01492	0.990882	1.40838	1.3263	2
Bcl2l15	0.819742	61.2826	97.1514	4.73963	37.7813	56.3922	2
Bcl2l2	12.9096	66.1174	127.413	29.0257	107.061	107.69	3
Bdnf	0.199736	2.12608	14.2656	1.74599	10.4853	9.9824	3
Bend6	7.17392	174.886	328.085	11.9397	218.175	216.675	2
Bhlha9	2.40636	39.4101	14.7522	0.797173	4.67696	4.94982	2
Birc5	228.852	20.4224	0.409037	127.16	3.76845	3.67918	1
Blcap	25.5854	113.99	159.297	46.6214	109.709	103.254	2
Bloc1s6	13.3913	21.8456	16.9118	17.7724	11.6152	11.2713	2
Blvra	4.82254	31.9432	35.0618	24.519	34.2947	39.9076	3
Bmp5	0.54645	8.59611	9.83623	4.81791	19.2587	13.8598	3
Bmp6	0.782302	11.3445	1.71104	1.33923	11.4246	14.5793	3
Bms1	28.4281	9.57058	8.44191	75.9025	29.1819	32.8719	4
Bmyc	53.6366	202.208	183.394	48.3585	118.047	113.123	2
Bnip3	24.9437	128.817	118.018	30.2044	108.231	104.04	2
Boc	40.6034	23.4356	32.6796	144.405	50.3749	60.6991	4
Borcs5	12.5361	30.2334	32.5897	19.0276	29.8537	27.5481	2
Borcs7	8.5508	25.7431	32.1226	10.4231	17.4278	19.4095	2
Brd4	60.027	16.8927	14.4956	74.4196	54.7582	57.0633	4
Brdt	2.73385	11.566	10.3155	3.50766	6.85718	8.36634	2
Brinp1	11.8139	96.275	148.193	10.942	85.0644	91.2514	2
Brinp2	4.41183	36.3961	13.5335	5.59394	18.1521	16.5356	2
Brinp3	1.33441	22.1607	10.6077	4.57786	16.5608	17.1766	2
Brip1	4.94754	0.629378	1.09974	5.7372	4.52673	4.71805	4
Bspry	0.237851	2.1584	2.95824	0.598913	1.378	1.70843	2
Btbd3	44.3584	648.367	570.058	47.4322	244.037	272.075	2
Btg1	43.8526	204.287	283.742	43.5485	62.5178	70.1417	2
Bub1b	79.6521	3.89984	0.0485113	58.1911	1.64084	3.84582	1
Bves	9.24538	1.24411	0.0219817	4.25678	0.378004	0.311489	1
C130071C03Rik	54.655	122.072	72.593	57.343	43.4073	43.7489	2
C1ql1	81.5025	12.4649	1.66187	190.355	9.70108	14.4752	1
C1qtnf4	3.28142	131.241	199.631	12.9502	308.25	278.707	3
C230004F18Rik	1.77073	24.7293	35.5577	4.46713	26.2792	30.3292	2
C230014O12Rik	1.06165	1.29128	0.618508	3.37852	0.867307	0.928249	4
C2cd4d	0.463181	1.19336	1.30339	1.39233	2.73603	4.45871	3
C330027C09Rik	39.9776	4.28464	1.10895	46.807	2.9855	2.12938	1
C530005A16Rik	1.63143	6.15046	4.41381	2.26571	5.86565	6.4521	3
C77080	7.67531	16.1832	9.4099	6.11947	14.2032	20.619	3
Cabp1	3.25772	26.2367	66.2609	33.6528	201.081	226.517	3
Cacna1a	4.77478	59.9371	72.6139	28.3241	209.589	232.569	3
Cacna1i	0.200102	10.0861	11.5198	1.39269	24.5792	27.6586	3
Cacna2d3	2.18302	42.2283	17.6702	4.91248	30.2903	32.5236	2
Cacnb1	12.634	18.7255	11.9544	13.7082	20.3836	22.9086	3
Cacng8	6.84305	22.4684	4.10151	11.3232	26.2981	23.3937	3
Cadm3	66.4907	521.033	546.69	137.34	535.212	614.633	3
Cadps	23.1391	37.3077	21.5531	29.3827	99.6994	106.621	3
Calb2	4.36726	521.106	1543.69	48.3097	523.218	643.192	2
Calm1	335.447	1008.77	1003.38	220.516	1051.63	968.572	2
Caly	1.67265	48.8012	51.7873	5.45234	90.2857	100.044	3
Camk2b	39.3433	199.862	282.573	40.1265	474.251	506.093	3
Camk2d	43.6281	138.326	85.8329	33.385	131.835	160.717	3
Camk2n1	14.441	91.3255	81.6055	24.4206	165.094	164.636	3
Camk2n2	74.7827	225.788	424.658	73.8802	287.764	249.531	2
Camkk1	11.0002	29.2819	26.4594	8.11208	44.2755	56.6675	3
Camkk2	10.6075	149.103	300.471	27.55	149.072	190.048	2
Camsap2	44.0948	80.4956	62.5761	36.2163	76.2276	75.5629	3
Camta2	8.76563	125.446	192.731	24.817	121.25	132.041	2
Cap2	2.15119	17.435	17.821	5.33986	84.1545	72.42	3
Capn5	2.37382	8.50919	5.63376	6.18752	13.0867	15.2729	3
Car10	3.38923	100.694	161.325	12.7118	118.128	138.191	2
Car11	0.944582	27.353	48.0964	19.512	102.27	136.948	3
Car15	2.6771	16.7499	29.9344	10.4598	38.5186	48.7722	3
Car4	1.68352	49.5447	191.088	22.391	184.678	231.932	3
Car9	0.347897	4.66125	9.4161	1.1536	9.19237	12.02	3
Card19	5.29895	14.7028	19.6264	57.9232	29.334	41.9655	4
Carnmt1	159.271	32.5229	25.3181	57.0125	15.7719	16.4159	1
Cbarp	10.4054	71.0207	61.3993	16.4164	77.5178	78.7871	3
Cbfa2t3	42.8232	16.5283	19.2619	93.458	19.2438	21.9906	1
Cbln1	248.85	1493.7	2379.98	155.872	781.668	898.69	2
Cbln3	1.02697	161.396	434.195	28.8289	597.209	638.155	3
Ccdc106	1.76459	20.127	23.1297	9.26249	26.3879	26.3149	3
Ccdc184	0.82813	2.84523	6.39894	1.06784	14.8041	16.145	3
Ccdc28b	40.9418	377.67	470.382	51.1923	128.086	144.229	2
Ccdc51	7.66935	3.86724	3.83065	7.94936	5.4015	5.51643	1
Ccdc61	27.8765	13.2921	8.83074	26.1174	12.0226	12.1519	1
Ccdc74a	1.89619	25.4444	72.7551	16.2482	97.4248	111.005	3
Ccdc86	10.3959	2.25226	2.61594	13.1274	5.78192	5.29954	1
Ccdc9	53.8818	30.1882	34.1256	79.3471	64.6077	71.7715	4
Ccdc92	21.272	155.874	341.659	20.3308	169.184	162.953	2
Ccdc92b	6.66181	17.2809	20.5946	14.5593	24.1983	25.3125	3
Ccl19	0.674309	191.637	148.452	5.8103	6.28294	9.60822	2
Ccl27b	2.29587	24.5587	31.2879	12.8591	39.3126	50.1961	3
Ccna2	236.528	19.4603	0.562073	162.946	4.74956	2.06944	1
Ccnb1	174.592	10.1088	0.104971	73.732	3.64692	0.462551	1
Ccnb2	124.921	9.30862	0.856496	72.21	3.80238	3.072	1
Ccnd1	121.357	15.4876	11.1637	239.992	27.1137	24.3851	1
Ccnd2	427.143	48.147	1.30181	579.008	8.82183	5.33355	1
Ccnf	29.8955	4.9623	3.00821	41.1916	7.28212	7.85308	1
Ccng1	13.3394	27.383	19.7262	17.2169	39.0392	35.2884	3
Ccser1	3.43334	6.03124	5.46932	7.41208	7.31507	8.09103	3
Cd109	1.52825	0.0659888	0.0189727	4.67476	0.816241	0.467773	4
Cd164l2	0.288354	2.02766	1.03598	1.12792	5.69395	4.48231	3
Cd1d1	9.41632	2.25988	0.0600395	26.8096	1.38807	0.939387	1
Cd200	17.4669	52.1479	29.1293	19.3806	36.8402	43.8006	2
Cd300c2	0.0788035	1.86926	1.55297	7.95414	2.78758	2.03381	4
Cd320	8.33222	5.00353	7.12539	20.0341	10.8575	10.9128	4
Cd40	0.210407	0.327204	0.156268	1.62157	0.719728	0.620787	4
Cd47	28.8699	119.176	83.7099	34.5594	137.512	138.086	3
Cd63	732.412	232.479	51.6247	1132.86	219.993	220.523	1
Cd83	0.503188	2.77997	8.98429	6.37908	15.5512	18.0018	3
Cdc20	249.36	16.969	0.901174	145.542	7.51198	5.08614	1
Cdc25a	24.9948	8.74339	8.33092	32.2171	11.2641	13.0692	1
Cdc25b	65.1807	7.10504	4.34616	54.6131	13.641	18.5141	1
Cdc25c	26.8576	2.20515	0.049474	30.5446	0.939233	0.575063	1
Cdc42ep2	4.73959	28.4895	26.0705	4.20519	20.8716	21.3588	2
Cdc42ep3	9.55027	35.8364	26.8071	7.41127	12.9498	14.8807	2
Cdc45	48.686	6.36963	3.06111	50.0237	4.42887	4.47835	1
Cdc6	13.4844	0.651755	0.0250074	15.791	0.28535	0.354904	1
Cdca3	140.56	11.3161	0.349364	113.367	2.49808	0.634867	1
Cdca5	53.6894	3.78469	0.0417197	32.3203	0.571594	0.0750832	1
Cdca7	86.1792	6.73584	0.13126	112.018	2.60571	0.918856	1
Cdca7l	52.4426	2.85047	0.112135	44.9542	1.21803	0.683821	1
Cdca8	149.515	13.3431	0.85131	108.996	3.35421	2.03713	1
Cdh15	0.216581	12.1615	27.5699	4.75033	51.1873	56.0869	3
Cdh18	1.05807	16.9357	29.3839	2.87427	51.8952	43.4144	3
Cdh22	4.59124	61.5519	84.5518	19.3931	65.9927	57.2388	2
Cdh24	13.1589	3.61739	1.4019	24.8668	3.78552	4.53852	1
Cdh7	2.96235	8.67678	8.10653	4.69068	23.5795	29.5555	3
Cdh8	21.5888	38.4844	20.592	12.2858	22.7801	25.0884	2
Cdh9	0.0882615	0.4712	0.108345	0.0541881	0.469502	0.439282	3
Cdk1	94.589	7.40661	0.113573	66.2457	1.04674	0.404551	1
Cdk16	82.4497	581.104	768.353	124.856	345.661	332.752	2
Cdk2	37.5886	4.07656	0.400909	48.4554	3.05711	2.65945	1
Cdk5r1	91.4077	144.217	57.5635	68.2768	62.9843	60.8925	2
Cdk5r2	11.2406	137.153	134.862	4.40454	100.057	89.3311	2
Cdkl2	0.49294	8.4257	6.58591	0.908397	8.60543	9.21307	3
Cdkl4	0.134876	0.406536	0.214645	0.497437	1.17963	2.27655	3
Cdkn3	34.6582	4.24419	0.690059	21.6713	1.07349	1.05402	1
Cdo1	12.6897	40.2194	14.3073	19.9555	18.5403	17.2458	2
Cds1	0.492103	14.5612	28.042	3.43149	108.967	95.4834	3
Cdt1	78.9801	10.0671	3.01047	95.317	5.90009	5.91409	1
Cdyl	10.661	6.15352	8.55316	14.9722	7.90068	9.27472	4
Celf4	55.1353	203.851	175.414	64.0207	196.342	208.182	3
Celf5	16.2422	25.0438	14.6608	36.7674	22.0039	33.2261	4
Cend1	9.63448	229.524	569	20.661	384.045	361.766	2
Cenph	50.8897	2.98342	0.151535	21.4357	0.694589	0.2207	1
Cenpi	9.64763	1.22519	0.195789	12.8617	0.812292	0.484004	1
Cenpj	11.7792	1.61292	1.18576	13.2292	3.66687	4.6482	1
Cenpk	26.7443	3.33363	0.65475	11.4563	1.17939	1.32143	1
Cenpl	19.4652	3.21334	1.64584	13.3276	2.16153	2.13797	1
Cenpp	37.4437	4.64203	1.22972	25.8713	3.75643	3.93692	1
Cep131	45.3071	12.2428	8.8977	42.0712	23.1006	24.8548	1
Cep170b	17.8411	49.4746	48.4123	14.8508	74.7723	80.5418	3
Cep19	22.3879	54.6562	46.1858	27.1667	46.896	42.7162	2
Cep250	17.0039	8.25263	7.83156	37.2049	24.0459	32.9814	4
Cep57l1	8.33466	2.91234	1.97692	12.9446	4.13798	5.11449	1
Cep85	64.85	8.59519	8.11801	83.4195	51.2483	47.2305	4
Cep89	23.2093	4.19463	2.92455	29.1141	10.3726	13.7564	1
Ces5a	0.333592	2.01068	0.581526	0.635262	0.695749	0.797329	2
Cfap77	17.2072	1.08903	0.0316802	3.63054	0.729727	0.894233	1
Cgref1	1.18572	4.27477	6.24266	1.92236	7.23009	7.16292	3
Chac1	3.95388	12.6405	6.15901	11.1487	6.39873	6.62499	2
Chac2	5.45787	17.4676	17.7982	9	15.3712	15.4504	2
Chadl	1.49458	5.97015	8.61583	4.14815	9.85191	12.4562	3
Chaf1a	43.3778	4.72016	4.10272	59.9574	7.65824	8.71142	1
Chaf1b	56.5688	3.9987	0.207728	57.0334	1.33297	1.15013	1
Chchd10	3.42901	347.551	773.1	20.9592	318.042	312.81	2
Chd3	44.7466	161.512	93.0396	76.9726	98.4283	96.3786	2
Chd3os	22.9348	99.366	251.432	29.3824	146.651	143.499	2
Chd5	0.79823	4.07982	2.05719	3.24705	16.9882	17.6697	3
Chek1	17.9059	1.18199	0.141697	17.5285	0.869544	0.777133	1
Chgb	23.9007	242.43	404.394	65.6778	588.823	663.686	3
Chn2	6.34748	478.009	1228.71	26.2921	556.661	572.165	2
Chodl	2.52457	0.23456	0.0209724	5.14442	0.0625193	0.0181882	1
Chrd	38.0859	7.00922	6.77547	46.9748	23.4237	35.0944	4
Chrna3	66.5088	5.54981	0.905371	44.5269	1.58342	1.24163	1
Chrnb4	6.03428	0.411433	0.470092	9.19666	1.67903	1.73262	1
Chst7	1.47877	18.6634	6.08114	3.65028	3.42177	2.98673	2
Chsy1	14.0671	5.46435	3.44781	42.263	9.20876	9.10091	4
Chtf18	18.0085	2.04924	1.06286	24.9801	3.12454	3.17008	1
Ciart	0.661257	8.68948	13.018	7.17494	34.0123	35.059	3
Cib2	38.3747	130.634	47.8945	15.8651	39.8083	40.5735	2
Cilp2	1.03735	1.74841	0.210047	2.51842	0.345762	0.312003	1
Cipc	20.5482	86.6877	63.1024	37.1293	78.8432	86.2091	3
Cisd1	99.5165	293.93	311.52	109.86	182.835	171.978	2
Cish	10.5894	17.6298	4.08148	4.81422	2.51054	3.37646	2
Cit	18.4199	10.3715	11.8197	21.139	40.4799	44.6209	3
Cited1	77.6993	22.4225	3.62876	14.6923	5.97968	5.30822	1
Cited4	0.137913	4.33101	13.2964	0.7151	13.4216	14.5137	3
CK137956	0.935443	2.82181	0.114058	0.392078	0.329987	0.309401	2
Ckap2	45.5738	3.32913	0.0881264	57.747	1.73522	0.38786	1
Ckap2l	67.8776	6.79727	0.244833	57.987	1.95824	0.563878	1
Ckap5	109.784	29.0186	26.4091	116.952	142.483	133.322	4
Ckmt1	2.39207	158.415	170.937	9.12334	247.467	246.818	3
Clasp2	57.2348	105.11	83.166	79.0133	147.969	179.522	3
Clec10a	0.852109	6.56029	7.39272	2.59529	1.49607	1.81148	2
Clec11a	0.771645	2.42333	3.52532	1.49918	5.20873	4.21897	3
Cln6	14.7939	7.05181	12.0107	18.6679	14.3566	15.5341	4
Cltb	110.914	573.863	791.802	213.025	318.319	346.557	2
Clvs1	37.5592	81.0058	51.6662	34.5487	62.3484	62.3681	2
Clybl	37.1116	85.8672	56.7227	54.0806	50.2592	43.4579	2
Cmpk1	72.349	180.182	161.007	89.1375	70.2866	70.863	2
Cnfn	2.14889	21.1335	4.04088	1.23039	0.729869	0.527879	2
Cnih2	55.2932	220.125	78.6358	46.6738	70.2625	64.0793	2
Cnnm4	5.33124	7.24712	18.5299	7.66853	15.85	16.6515	3
Cnot1	76.2299	20.813	18.4678	104.689	59.9778	68.8971	4
Cnot10	231.194	102.01	90.2223	62.2103	45.9408	53.7065	1
Cnot7	58.1018	137.872	134.609	110.189	77.2854	86.3231	2
Cnr1	15.5678	52.7873	64.2909	44.7738	162.616	195.187	3
Cnrip1	45.5696	204.43	146.995	62.5954	50.4308	57.3261	2
Cntfr	38.9976	212.073	140.681	19.1409	157.344	177.729	2
Cntn1	16.8333	65.6799	41.2048	31.3436	171.799	183.788	3
Cntnap2	0.530613	6.61237	4.67033	2.90574	19.6947	21.8382	3
Col28a1	0.032692	0.216405	0.0251582	2.26843	0.588927	0.329254	4
Comtd1	3.73922	11.4881	15.825	10.1518	11.4274	12.8268	2
Coro2a	3.10922	20.0177	29.0917	4.49513	24.361	28.9178	3
Cox18	12.4937	42.114	39.042	20.4627	16.4981	19.2709	2
Cox8a	796.532	5895.53	9853.65	603.711	1544.14	1550.88	2
Cpa2	1.50553	14.8984	10.9616	4.95527	2.7789	3.47656	2
Cpa4	0.0276722	0.115938	0.117979	0.347017	0.23842	0.195742	4
Cplx1	149.978	1249.62	1146.74	98.0082	672.619	637.979	2
Cplx2	91.0747	331.914	540.334	79.8008	472.523	491.122	3
Cpne5	0.313512	1.95396	0.990839	1.3183	1.41613	1.64042	3
Cpne6	15.7366	2.05353	0.462843	4.42303	5.24041	7.94355	1
Cpne7	0.18749	0.450316	0.27621	1.19105	0.740212	0.983594	4
Cpne9	5.71003	47.2245	43.7203	10.3257	55.4673	51.5376	3
Crb3	0.107109	0.550874	0.88725	0.359014	1.44853	4.12321	3
Crhr1	9.28648	166.071	146.193	4.3092	68.8055	94.0618	2
Crlf2	6.86623	19.3194	16.6412	28.2517	17.7619	22.6979	4
Crocc	11.6999	3.36238	3.29194	16.5503	14.3941	22.0306	4
Csdc2	5.05194	110.652	141.805	26.4556	264.474	242.426	3
Cspg5	7.04073	35.3186	52.0503	59.3614	104.672	78.5566	3
Csrp2	145.168	23.9974	3.26999	62.9988	6.9931	12.9315	1
Cst6	0.0350985	0.731659	3.08609	0.873085	2.93853	3.16421	3
Ctnna1	66.7703	13.8523	13.5432	77.4158	53.6714	62.1373	4
Ctnnb1	399.947	139.425	112.588	487.872	369.998	342.033	4
Ctse	362.068	69.0841	73.7975	320.747	176.986	163.46	1
Ctsz	30.0536	11.4347	14.4566	161.354	59.9907	53.504	4
Cuedc1	13.5615	48.8961	37.6697	35.6416	53.5157	56.2544	3
Cxcl12	17.9172	33.81	5.08233	16.5234	33.5719	39.2195	3
Cxcl14	2.38073	33.885	7.05278	39.9639	54.2145	58.6003	3
Cxx1a	91.6498	440.744	514.77	96.1315	267.202	253.185	2
Cxx1b	114.592	477.361	558.866	94.1416	235.992	243.212	2
Cxx1c	43.4952	240.606	360.441	70.0786	258.471	245.332	2
Cyb561	1.26113	7.44245	8.77052	2.20911	14.1319	21.6001	3
Cygb	26.225	103.941	83.7562	14.9959	63.0343	68.6114	2
Cyp11a1	15.2625	0.93744	0.588407	42.1656	2.777	3.11982	1
Cyp39a1	15.6496	2.68522	0.225648	15.5501	1.9088	1.71344	1
Cyp46a1	1.21757	25.9796	24.2933	4.20826	52.7331	45.1239	3
Cyp4x1os	0.0438494	0.671242	1.21788	1.51057	6.1458	6.30954	3
Cystm1	16.9896	124.409	168.198	25.7141	217.411	182.489	3
D030025P21Rik	0.134803	1.40138	0.6089	0.149491	1.29727	1.93415	3
D17H6S56E-5	36.1956	4.63437	2.55144	136.871	3.52208	4.18884	4
D1Ertd622e	13.941	27.8479	25.0388	13.3635	26.9271	27.9901	3
D330041H03Rik	1.1526	3.63031	9.21008	11.6973	5.92111	13.058	4
D330045A20Rik	1.60466	0.111585	0.00433044	1.92005	0.0858173	0.0638829	1
D630010B17Rik	1.13845	2.54185	0.0440635	1.01824	0.162727	0.117537	2
D630023F18Rik	0.12818	4.47088	0.63649	0.59736	0.589995	1.19467	2
D630039A03Rik	0.064902	0.992703	0.160524	0.303253	0.637386	0.767662	3
Dach2	2.48339	3.63356	0.496735	0.905294	0.570283	0.666049	2
Dact1	9.34803	70.7669	55.837	25.3412	25.4093	29.8907	2
Dand5	3.42771	19.2485	34.9304	5.81856	22.0128	22.5385	2
Dbndd1	8.78478	29.0864	12.6686	29.2776	44.6467	44.888	3
Dbpht2	0.989448	1.07587	1.1785	1.03391	1.04721	1.19052	2
Dcaf12l1	1.51199	6.30207	5.11009	1.18748	12.2511	15.3528	3
Dcaf6	13.8323	48.2284	48.6321	23.6319	43.0102	43.5103	2
Dclk3	1.07963	1.4635	1.64953	0.439803	4.82165	5.119	3
Dcst1	0.219546	0.415889	0.550889	0.642916	2.81716	2.37594	3
Ddb1	192.827	50.9352	26.4098	242.751	153.785	156.92	4
Ddn	0.0299055	0.152369	0.12682	0.153035	0.197807	0.242218	3
Ddr1	52.2476	27.4546	38.2421	116.784	61.2709	67.4331	4
Ddt	75.7999	406.946	522.452	76.4796	174.597	183.72	2
Ddx20	20.7933	7.50421	6.04076	36.9663	17.9939	21.4191	4
Ddx25	17.0787	53.1835	41.504	32.8948	55.0673	53.3886	3
Ddx39	93.6956	28.062	15.907	105.591	20.3067	23.1904	1
Dennd2a	54.1976	17.1096	4.68247	106.117	18.7826	16.0431	1
Desi1	24.3624	77.5725	72.5939	30.3309	106.097	100.013	3
Dgkd	49.9211	235.719	343.853	63.3494	110.853	135.928	2
Dhfr	17.819	3.31971	1.61681	8.49687	2.82364	2.84521	1
Dhrs11	5.74824	28.4257	29.0831	8.74829	22.026	30.3195	2
Dhx16	44.5732	21.4518	15.6854	51.7945	31.9174	36.8112	1
Dhx37	12.6516	4.79028	3.38612	21.7103	13.596	14.4313	4
Dhx9	164.261	28.2638	12.5886	190.19	91.0839	98.5773	1
Diaph3	24.095	4.43024	0.716372	20.3267	2.56673	3.98037	1
Diras1	13.8387	67.072	157.753	22.8449	123.231	131.363	3
Diras2	50.6909	391.518	380.916	29.8829	345.099	375.296	2
Disp3	1.45492	7.14687	2.90037	19.3176	9.47355	9.86818	4
Dlc1	1.87522	8.22055	18.2961	6.41305	39.0986	38.1317	3
Dleu7	1.1427	2.68866	0.5075	2.47439	1.22505	1.34215	4
Dlg2	19.6218	51.5666	30.1971	15.1934	139.524	127.156	3
Dlg3	18.3852	68.0632	41.9258	28.9447	49.1896	53.3806	2
Dlg4	44.8249	280.86	368.491	59.9008	233.082	225.973	2
Dlgap1	7.73775	98.2145	121.891	24.477	188.037	206.004	3
Dll4	0.668119	2.78298	0.937109	7.18336	2.52767	2.57848	4
Dmrta1	9.12475	0.927849	0.03998	1.95268	0.2141	0.376006	1
Dmtn	2.42245	41.8487	58.4503	4.27199	48.4921	54.0381	3
Dnaaf1	0.0808973	0.0308081	0.0193637	0.0381615	0.264673	0.344886	3
Dnaaf3	1.59144	0.507666	0.262349	0.771446	0.84694	1.79544	1
Dnajb4	15.1395	40.9085	39.2735	27.5681	61.9912	61.9278	3
Dnajc4	15.501	81.1253	128.708	31.2474	75.5206	84.321	2
Dnajc5	69.203	164.225	137.42	79.42	185.253	197.169	3
Dnajc6	13.6145	60.3221	38.3503	10.4591	102.639	107.685	3
Dnm1	8.97709	380.808	638.004	49.777	841.721	879.79	3
Dnmt1	102.078	16.3425	11.1935	126.116	43.8303	51.3127	1
Dnph1	81.6255	17.4531	7.47559	59.7761	7.35847	8.16749	1
Dnttip2	35.0175	4.93245	6.10216	52.4259	30.3514	30.6048	4
Dok4	11.0985	43.4122	17.5891	8.79707	8.67452	9.61871	2
Dok5	1.71497	24.1615	8.37261	3.59216	13.0143	11.4737	2
Dok7	1.08237	10.1369	1.77625	2.72473	11.7552	11.6081	3
Dpf1	4.25695	10.8592	12.6613	14.2713	20.7267	21.7518	3
Dpf3	8.30603	33.0009	27.9684	6.53396	40.0924	50.5601	3
Dpp6	19.4252	71.2921	74.0577	35.0891	196.965	232.212	3
Draxin	73.2298	27.7919	1.92282	309.716	1.90823	0.328435	4
Drc1	0.385871	3.07052	1.83043	0.425692	3.11894	2.97471	3
Drd1	0.0195315	0.241397	0.218471	0.256886	0.352133	0.25214	3
Dscam	3.83453	14.3959	3.66533	9.39279	15.3057	13.4348	3
Dscc1	20.2727	1.04979	0.039615	18.6413	0.322805	0.219166	1
Dtx3	943.221	1947.74	1772.27	158.716	211.583	245.9	2
Dusp2	0.499194	6.46274	5.69241	3.41359	1.52489	0.921389	2
Dusp26	24.4349	232.133	158.748	31.3913	61.7468	69.6059	2
Dusp3	6.21731	36.5792	67.4006	13.3921	68.8541	71.69	3
Dusp4	15.3208	36.21	7.28575	45.7661	10.8671	9.32868	4
Dusp5	24.7289	236.404	268.251	81.6898	159.784	183.492	2
Dusp6	8.26248	13.8962	3.84084	39.8881	17.5244	14.5046	4
Dusp7	4.19554	17.3747	20.9503	11.517	22.4514	24.5907	3
Dusp8	34.7307	93.2817	116.306	30.9336	79.0666	76.0046	2
Dync1i1	0.77219	33.9329	51.2065	7.93461	125.287	122.753	3
Dynlt3	11.4206	55.3331	77.5773	23.054	107.523	104.603	3
E130102H24Rik	2.54485	21.032	16.5857	37.1832	42.9947	57.7231	3
E130311K13Rik	1.14767	5.7808	3.61037	7.23098	8.882	11.2349	3
E2f2	25.3578	2.58423	0.2121	19.5221	0.703541	0.360739	1
E2f8	24.1142	1.71709	0.0505896	22.086	0.633224	0.229073	1
Ebi3	0.0311827	0.873612	0.928676	1.06263	0.809765	0.603024	2
Ece2	21.1985	9.28565	13.8301	65.1922	62.8648	70.5807	4
Eef1a2	28.6385	608.989	979.145	66.161	1415.19	1445.67	3
Eef1d	175.052	81.8065	65.8247	161.007	107.798	116.494	1
Eef1e1	115.869	172.919	100.805	84.2736	49.7042	47.9352	2
Efcab1	0.555833	1.61125	0.118112	0.438749	0.844479	3.08449	3
Efcab11	10.8972	1.29175	0.23401	6.14863	1.55064	1.71975	1
Efcab2	2.41741	5.10604	3.93988	4.12435	17.2249	15.7207	3
Efhc2	0.310681	0.938926	0.477753	0.109772	0.816253	0.892661	3
Efna4	12.1042	2.5264	0.0634553	15.7533	0.607213	0.599176	1
Efnb3	9.08371	13.9031	4.3656	12.8493	39.3504	45.1746	3
Eftud2	1652.6	441.071	223.034	155.304	82.5453	88.7918	1
Egfem1	0.952063	0.63031	0.0756448	1.58612	0.835132	0.766694	4
Egr2	2.14846	0.104785	0.0221088	4.28115	0.148918	0.0741942	1
Egr4	0.225848	9.90949	30.2034	1.19471	15.0497	16.0618	2
Ehbp1l1	2.56992	7.22037	2.19599	9.21433	8.561	7.25842	4
Ehd3	12.5328	45.4656	32.3079	12.3819	44.2085	46.6805	3
Eif3b	177.83	57.1521	43.6676	245.465	74.9159	71.209	1
Eif4a2	96.917	537.776	643.202	196.026	497.476	494.35	2
Elavl4	57.797	108.597	61.2331	42.0134	55.933	64.1804	2
Elmo1	52.7524	104.143	64.9155	27.2411	88.4027	83.3205	2
Emb	5.70355	3.81738	6.41438	9.93458	30.1129	40.0908	3
Emc9	9.76177	72.8081	114.985	26.7682	74.4298	84.4496	2
Eme1	16.3313	1.45016	0.094951	18.6113	0.428947	0.217718	1
Eml2	5.20678	54.1166	57.8088	10.1427	88.3102	92.0868	3
Enho	41.0157	93.4262	73.626	33.6403	126.15	120.239	3
Enkd1	47.868	15.4184	15.2276	51.1827	15.5708	16.8883	1
Eno1	501.75	267.056	219.23	1114.45	921.813	935.052	4
Eno1b	0.409873	209.278	166.286	12.2066	109.034	55.2114	2
Eno2	3.66211	373.995	636.223	28.4066	577.227	614.442	3
Epha3	1.49882	4.96011	2.6291	12.5558	6.59728	7.98019	4
Ephb1	13.3253	55.9195	26.4863	12.1571	28.0911	28.9519	2
Ephb3	1.18025	3.84988	1.19168	1.78051	3.0717	2.78801	3
Ephx4	3.57281	25.424	40.8119	5.57444	26.7438	33.0685	2
Epm2a	5.16305	29.6668	28.3929	5.59786	39.8292	39.4841	3
Epn3	0.47937	27.5502	36.3124	1.25136	17.3026	24.4593	2
Eprs	75.8453	16.9907	11.2489	136.372	76.5227	74.0012	4
Eps8	6.39021	123.266	70.0583	11.2706	51.4107	51.0227	2
Erc2	8.48128	16.9416	5.30563	11.511	20.7632	21.1058	3
Ercc6l	10.6129	0.48663	0.0261781	11.4792	0.367786	0.135071	1
Erich3	0.437774	2.80668	0.862879	1.40817	6.0951	7.89998	3
Erlin1	8.38168	5.43032	6.40986	14.293	13.344	13.3362	4
Esco2	29.4544	2.36698	0.0122728	26.2138	0.504529	0.147837	1
Espl1	19.3756	0.728353	0.0589165	33.4401	1.14693	0.7332	1
Etohd2	0.473747	1.22593	1.70342	1.67851	2.55225	3.08438	3
Etv1	8.36962	132.635	170.665	20.2957	191.233	238.049	3
Eva1c	0.922571	2.41395	1.69328	3.95994	4.52966	4.78047	3
Exo1	13.8185	0.9105	0.0679699	17.4347	0.427946	0.152233	1
Exoc2	39.7945	10.6895	5.37139	65.4231	26.5437	27.7139	4
Exosc3	75.9451	30.373	32.9796	65.7891	34.3346	37.4249	1
Exosc6	48.2664	28.5691	36.3342	52.6666	22.8108	20.1629	1
Ext2	36.4426	22.4334	19.9048	54.9166	38.3076	37.5817	4
Extl1	0.0198926	0.664495	0.752046	0.492291	5.92654	6.91071	3
Ezh2	137.65	19.2195	4.04744	141.816	12.5263	11.8228	1
Ezr	155.38	23.871	3.86531	178.645	21.1933	34.8305	1
F2r	32.5494	8.86102	1.35375	24.0578	15.3078	4.33026	1
F8a	7.16927	26.6319	24.4017	5.17286	15.296	14.7454	2
Fabp3	24.3377	817.146	396.516	24.2579	207.044	199.75	2
Fads3	1.30415	9.44011	7.23602	2.54472	12.6141	16.8675	3
Faim2	0.393759	50.023	141.745	15.1507	239.51	255.993	3
Fam102a	5.51741	36.9176	28.7137	9.57678	42.2035	45.1238	3
Fam110b	17.9681	82.3583	55.4748	20.3048	34.8762	38.3132	2
Fam124a	3.83622	6.82858	4.36958	5.33089	10.0868	9.49311	3
Fam131a	19.8163	165.73	237.049	16.0153	81.9267	88.4618	2
Fam131b	20.8992	145.912	205.271	34.7449	110.739	123.304	2
Fam132a	7.85552	3.26349	5.56596	14.6545	14.5168	21.57	4
Fam13a	1.93397	16.5481	24.6297	5.87234	39.744	41.0113	3
Fam13b	32.0078	65.2207	53.3303	57.635	74.2612	85.7433	3
Fam149a	4.8478	12.0159	6.25441	17.5659	10.5548	11.4585	4
Fam174a	6.60455	43.0865	55.0095	13.3749	43.2754	39.4919	2
Fam195a	4.128	27.2767	39.4963	12.2591	35.0311	36.8106	3
Fam19a2	0.323603	0.87566	0.848578	0.992006	1.42028	1.78445	3
Fam19a5	30.6235	147.906	173.733	29.3259	68.3052	64.9403	2
Fam213a	26.3274	34.8121	32.0616	44.8636	189.28	189.65	3
Fam219a	23.2664	76.5626	68.3888	55.8671	120.63	131.369	3
Fam219aos	25.837	89.3362	95.9755	59.1026	128.263	134.06	3
Fam229b	6.64238	18.1434	14.1966	16.4419	17.0106	14.7516	2
Fam49b	32.8053	83.5779	94.7661	39.2413	72.3267	78.8806	2
Fam60a	76.7224	11.3744	2.09646	119.026	4.0416	3.03417	1
Fam64a	125.401	12.9254	0.0841381	67.2035	2.53709	1.64276	1
Fam69a	6.18134	22.5357	41.5646	7.34299	23.9046	25.3251	2
Fam78b	4.90418	26.166	22.3249	2.64545	27.6275	24.1534	3
Fam84a	6.26814	20.5642	13.4194	42.1274	21.4355	24.6886	4
Fasn	97.493	17.901	8.78379	134.637	63.0079	61.3788	1
Fbl	366.232	95.9696	53.5112	427.617	75.3057	73.439	1
Fbll1	18.0263	54.3495	38.2603	9.60985	26.9184	25.1014	2
Fbxl16	36.3877	181.218	305.674	64.8456	194.294	206.683	2
Fbxl2	1.66608	4.01052	4.01807	4.11486	11.5528	13.7308	3
Fbxo2	5.04749	18.3839	29.9729	24.1209	105.587	111.346	3
Fbxo41	3.63515	20.5338	20.8442	8.43684	30.9044	33.5115	3
Fbxo44	14.4897	58.0405	60.235	52.1669	107.14	104.649	3
Fbxo5	82.2963	8.7146	4.0724	60.6999	3.47844	4.17267	1
Fbxo6	7.45226	29.3811	29.0857	16.2207	22.7368	22.9592	2
Fbxo8	6.32312	14.8073	14.3666	14.1915	20.4789	23.3134	3
Fbxo9	35.7608	201.697	305.875	41.5084	112.686	120.761	2
Fbxw7	16.3431	68.9966	63.1652	19.7857	76.0672	78.4904	3
Fcrlb	0.067639	2.00967	0.694127	0.293591	1.73157	1.51288	3
Fdx1l	5.01156	22.232	29.6284	21.7105	15.7046	11.9923	2
Fen1	93.306	20.2354	13.9388	62.0073	19.6117	20.5055	1
Fermt3	0.674155	1.87592	0.329603	5.36057	2.83404	2.35191	4
Fgf12	2.81384	43.424	57.6621	5.55192	59.2253	57.4367	3
Fgf13	29.8654	81.0608	31.7972	13.4811	16.6188	17.7597	2
Fgf14	0.976524	31.421	43.8128	8.43015	44.8596	46.1757	3
Fgf3	0.417675	1.60569	0.0310684	1.40548	0.0587228	0.134887	4
Fgf5	3.72881	9.66355	1.11053	14.6114	2.29339	2.37962	4
Fgf8	11.2982	0.119996	0.0525679	30.414	0.347658	0.351437	1
Fhl4	0.499633	0.835209	0.170755	1.67112	0.390441	0.327482	4
Fibcd1	2.2485	1.13047	0.279463	0.260533	0.179932	0.179292	1
Fignl1	30.8339	1.75616	0.418957	30.6764	2.50849	1.72273	1
Fkbp1b	29.2784	127.424	78.1956	14.0991	26.6621	25.3352	2
Fkbp5	43.7708	7.50682	2.59641	40.9373	7.20655	8.03021	1
Flii	26.8854	9.84012	7.57507	40.3821	48.6114	54.2162	4
Flywch2	6.83614	92.1464	101.029	16.1657	43.965	40.6334	2
Fn3k	2.37546	44.1442	68.8324	3.30764	57.3816	61.4077	3
Fndc10	8.8781	48.5668	94.0486	20.3295	69.3265	78.5212	3
Fndc5	3.27558	52.1508	108.466	31.7327	183.231	161.61	3
Fos	17.8474	13.3902	109.686	7.06736	87.8835	69.2112	3
Foxo4	24.3968	8.28323	9.62143	37.2144	27.0852	29.0238	4
Foxr2	0.0144587	0.271587	0.222473	0.289192	0.380257	0.406362	3
Frem2	1.70185	2.93727	0.142119	1.51141	1.19628	0.939096	1
Frg2f1	1.56328	3.20886	2.4323	7.06251	4.94314	5.2406	4
Frs3	4.16273	14.2543	16.7695	11.0501	19.2485	21.3657	3
Frzb	0.340716	7.37955	2.9071	2.09048	3.18387	2.78582	2
Fstl5	1.84574	4.57666	3.15191	3.23598	13.4438	14.0299	3
Fubp3	37.0288	13.7503	9.23284	45.7304	29.7629	32.2806	4
Fuom	3.136	16.82	30.0474	5.53059	22.0202	21.8702	2
Fus	739.295	137.305	82.0337	575.659	357.898	413.7	1
Fut10	12.2302	2.29514	2.11931	20.7004	8.37195	9.93653	4
Fuz	7.48051	3.67937	7.08195	17.367	19.1313	21.8404	4
Fxyd1	2.89271	125.754	243.383	20.4462	249.174	304.1	3
Fxyd2	1.60542	5.24044	1.02893	4.72845	0.766477	1.4979	4
Fxyd7	1.78046	398.63	382.523	8.75382	24.9709	23.6701	2
Fzd2	28.9502	9.36742	0.579654	43.7877	2.24845	2.35118	1
G3bp1	235.612	62.2622	27.732	226.398	53.2371	54.9395	1
Gab3	0.514481	1.01808	1.15443	1.66663	2.44364	2.82328	3
Gabarapl1	78.5156	282.129	330.442	165.168	417.242	384.858	3
Gabarapl2	191.514	855.901	1228.2	188.897	545.209	528.601	2
Gabbr2	7.39609	51.3463	52.1033	8.36413	163.362	138.193	3
Gabra1	0.425042	65.0555	111.705	11.1807	352.136	309.26	3
Gabra2	1.53077	13.1299	1.77216	2.67698	12.0327	12.5832	3
Gabra3	1.2917	5.15012	0.882208	3.2094	9.60357	10.4973	3
Gabra6	0.777522	430.77	727.406	19.2356	552.576	619.75	3
Gabrd	0.246146	100.152	219.235	10.3808	194.635	245.801	3
Gabrg2	4.53057	44.7765	42.367	8.98329	110.029	104.499	3
Gadd45b	2.43065	22.6978	41.734	13.0786	20.4963	25.2658	2
Gal	0.0964287	5.75464	0.420505	1.15002	1.5544	0.879392	2
Galnt13	1.17776	9.26685	17.107	3.09773	39.3588	39.3021	3
Galnt14	0.35217	1.30843	0.235502	0.167218	1.91189	2.53269	3
Galnt15	1.31733	32.2584	16.4068	4.48395	20.4613	29.1204	2
Galnt9	3.04849	33.5238	76.7107	10.7392	71.0506	76.61	3
Galntl6	1.1223	2.65933	1.52829	1.32707	1.87805	2.17013	2
Galr1	4.12	12.3568	0.554572	6.37427	0.673886	1.35001	2
Ganab	49.73	32.1874	23.5938	128.839	83.7786	92.7475	4
Ganc	2.54902	4.7323	3.55794	6.82756	8.5066	10.7568	3
Garnl3	2.9366	39.5769	35.6009	10.2112	177.225	136.886	3
Gart	79.4808	22.3998	13.0883	92.0654	32.2669	32.4051	1
Gas6	2.63265	61.0131	70.0609	37.0342	112.578	120.121	3
Gas7	2.77211	163.129	439.537	17.2062	231.41	243.556	2
Gatsl2	14.4216	35.7554	19.2236	18.1504	46.2519	49.9685	3
Gcat	18.0514	5.96522	9.31027	17.3772	12.3037	13.3537	1
Gck	0.882902	1.39028	0.473733	1.92286	0.371552	0.245495	1
Gcn1l1	29.0789	10.6112	8.66978	63.6709	33.7712	36.75	4
Gcnt1	0.13588	7.82045	9.76999	2.34095	7.68892	4.78268	2
Gde1	37.8511	168.091	230.8	68.464	215.108	213.982	3
Gdf9	2.33123	0.18844	0.131014	2.84776	1.8553	1.42597	1
Gemin4	8.16243	2.37676	1.50085	14.0541	5.45531	5.85198	4
Gfra2	3.99199	8.1548	1.34821	20.8517	15.1933	9.26991	4
Gfra4	9.27797	45.4097	36.8797	11.6181	20.8996	20.6653	2
Ggact	6.36381	51.3925	173.793	14.3838	101.947	105.515	2
Gins1	124.409	10.5044	1.01175	57.2292	2.96141	2.13364	1
Gins2	63.2133	7.65877	1.61562	64.038	3.11161	1.69863	1
Gins3	17.508	3.22737	2.67973	16.1455	4.38994	4.24116	1
Gjc1	49.1573	12.2636	5.98616	88.6655	6.98755	7.48158	1
Gjd2	0.929868	9.18804	5.24893	1.73363	8.5359	9.66571	3
Glra2	2.19021	26.9915	4.34052	1.04177	1.29496	1.87559	2
Glrb	91.4001	361.782	470.145	28.263	189.369	175.381	2
Glrx	19.0961	64.4889	60.3978	23.6542	49.6336	35.9185	2
Gls2	1.07706	6.27642	13.5596	4.23126	31.528	36.0413	3
Gm10069	1.05219	2.44933	2.0049	3.51429	2.04227	2.06827	4
Gm10364	0.24348	0.984127	1.68769	0.726158	0.263882	0.428819	2
Gm10408	0.259673	0.432778	0.171842	10.3166	3.06042	3.71819	4
Gm10432	0.00942905	1.21679	2.48881	0.446479	2.23287	3.70594	3
Gm10433	0.281921	1.63065	0.667547	2.21007	0.983454	1.13738	4
Gm10516	1.37126	2.59651	2.38348	2.14151	4.87969	5.69698	3
Gm10549	0.07001	0.497929	0.403665	0.579975	0.604763	1.03626	3
Gm10653	2.17514	21.9202	19.4407	4.8957	1.82253	2.43091	2
Gm11110	1.76394	9.74618	19.7032	5.29039	7.78941	9.08529	2
Gm11186	0.0236573	1.2904	0.29955	0.124417	0.121076	0.290448	2
Gm11190	0.366823	1.13495	0.0670549	0.938063	0.212058	0.230528	4
Gm11541	5.91996	0.452104	0.0122544	51.8218	0.144455	0.215561	4
Gm12295	0.281635	1.3373	0.062554	0.225112	0.0332187	0.0255102	2
Gm12338	0.179583	226.989	348.31	36.9362	89.7027	14.1791	2
Gm12505	5.78006	0.53757	0.797427	9.70816	7.05648	10.5126	4
Gm13304	3.35419	0.109973	0.116234	4.66404	30.5859	46.7342	3
Gm13308	2.65535	24.5719	34.7129	2.10874	15.2277	16.3656	2
Gm13375	6.53644	31.5167	20.6266	17.619	23.9396	27.3956	2
Gm14207	0.590824	8.75316	0.769014	7.1696	0.686686	0.66045	4
Gm14634	0.543349	1.776	1.67529	3.76747	3.1016	4.49431	4
Gm15417	0.265337	9.6558	17.6083	2.86237	14.1509	11.749	2
Gm15631	0.0669513	14.9937	16.1052	0.250443	2.83331	2.51001	2
Gm15645	0.443435	5.77549	3.1018	2.71802	2.5803	2.60194	2
Gm15663	4.38701	7.8518	4.70179	4.29798	10.3134	10.5264	3
Gm15706	4.85294	7.61401	8.01478	14.102	11.1498	12.4931	4
Gm15880	0.010911	0.0443595	0.0476561	1.06955	0.597016	0.775936	4
Gm16596	0.704623	3.93933	4.41847	1.83853	4.00626	4.94609	3
Gm16701	1.24519	8.55561	9.76808	0.591908	9.0608	10.7763	3
Gm16894	0.129545	2.14293	4.05192	1.07238	2.02823	2.71494	2
Gm17733	0.559099	1.44202	1.48728	0.589975	1.30115	1.17827	2
Gm1976	2.29497	17.267	15.0386	11.9782	8.75061	7.88348	2
Gm1987	0.209187	4.32e-05	1.7e-05	6.22672	1.55305	0.683993	4
Gm2027	0.109359	0.338272	0.261917	0.740968	0.532702	0.643386	4
Gm21992	20.3441	5.83544	3.43773	14.2763	9.51025	11.875	1
Gm2694	270.978	1444.31	1860.54	255.469	239.626	305.004	2
Gm35612	2.00922	8.03185	8.61105	10.5894	12.9729	14.3471	3
Gm38426	1.61525	12.0563	40.4401	5.03378	12.2991	19.2522	2
Gm38667	8.58492	72.2503	94.6313	16.0592	13.6743	9.33179	2
Gm4285	2.14292	4.25622	5.67657	8.71147	7.38995	8.94836	4
Gm4349	4.71089	0.282018	0.0838126	2.16045	1.31743	2.14812	1
Gm4371	0.0471528	0.468179	0.590504	0.317163	0.203669	0.385818	2
Gm5087	0.863282	3.69429	1.96342	4.8591	0.660426	0.789901	4
Gm5124	9.44011	12.4845	4.38984	7.27216	15.5564	15.3947	3
Gm5126	0.968876	2.0885	2.86806	1.98511	3.05293	4.04775	3
Gm5148	0.221474	4.67434	5.47588	2.69052	9.324	12.617	3
Gm5801	1.17657	27.6093	28.3661	0.0678909	0.51971	0.42869	2
Gm5803	1.97075	0.661229	0.363941	6.13879	4.77105	4.99525	4
Gm5820	0.270497	0.947781	0.200496	0.453146	0.753045	0.860765	3
Gm6654	0.39915	7.41639	7.40146	8.28189	5.22038	5.09639	2
Gm6981	1.71199	21.3351	26.7307	3.19703	3.23924	3.41126	2
Gm7444	0.180473	0.346475	0.109194	0.329525	0.163535	0.161071	4
Gm7854	0.649293	2.16709	1.9541	0.702887	2.11222	3.00086	3
Gm8580	23.3486	104.851	93.7987	0.802081	1.13227	1.81711	2
Gm8615	1.20046	4.90845	6.19395	3.37771	0.797627	0.972084	2
Gm9696	0.0825161	1.02951	0.681719	2.54009	2.49304	2.70203	4
Gm9899	0.197752	23.0673	23.049	1.09744	17.9081	23.3295	2
Gm996	7.16285	117.708	112.202	20.3394	155.772	201.701	3
Gmnn	92.2751	10.8689	5.83606	57.5245	9.00769	7.74355	1
Gnai1	22.1703	73.0999	93.2396	27.0047	173.011	171.355	3
Gnao1	99.6191	312.369	277.974	144.896	508.814	438.536	3
Gnaz	13.8617	33.9384	23.6004	10.8666	27.846	25.8517	2
Gnb5	29.1398	149.43	186.434	33.44	152.793	153.811	2
Gng2	140.529	198.84	92.3564	113.481	37.2144	39.6052	2
Gng3	150.96	777.961	713.649	103.109	135.361	135.299	2
Gng7	2.69402	18.3582	17.207	6.29209	13.5121	15.2837	2
Gnmt	0.512105	7.16114	16.3647	3.25355	14.9074	17.6473	3
Gnpda1	7.32354	3.23577	3.21186	18.4917	16.1679	18.1294	4
Golga7b	1.22621	106.153	318.635	3.5316	91.045	103.345	2
Golim4	23.2911	7.34171	6.78202	49.7849	29.586	27.1731	4
Golm1	18.9238	17.0452	27.8846	25.5232	36.174	37.2633	3
Gp5	0.0176378	0.130956	0.0992678	0.137986	0.675028	0.501891	3
Gpaa1	22.5318	15.5227	16.8871	49.1991	38.5191	41.9656	4
Gpc1	84.022	28.6386	28.67	93.2822	56.168	53.1416	1
Gpc2	45.7932	10.2059	0.445379	84.5664	3.79931	3.8357	1
Gpc4	8.58646	2.26516	0.289857	8.20252	5.39302	3.70932	1
Gpr135	1.88329	12.3941	9.83891	8.91541	16.516	16.9569	3
Gpr150	0.408309	4.24766	2.71397	0.571996	3.04203	4.39201	3
Gpr158	1.58352	28.6611	28.3631	4.19201	63.7659	72.2531	3
Gpr162	23.9623	114.051	128.352	41.8271	165.804	201.264	3
Gpr173	10.4653	39.2883	33.8096	22.0938	17.577	24.4098	2
Gpr21	0.277606	1.14675	0.470316	0.531936	0.940564	1.00015	3
Gpr22	0.613132	7.96934	25.7134	1.52249	40.3578	43.1699	3
Gpr25	0.771153	8.98991	10.1978	0.79925	7.12432	8.07761	2
Gpr3	1.44474	7.55039	5.67016	4.81087	6.82048	6.35316	2
Gpr62	4.68972	6.65589	8.66679	6.70254	15.9861	17.2177	3
Gpr68	8.1328	2.42243	12.1875	18.4309	16.1619	19.3698	4
Gpr83	0.0480671	0.286465	0.231703	0.396176	0.766414	0.599738	3
Grasp	13.2595	3.19043	3.13051	18.3468	6.05413	7.12565	1
Grb7	0.0577353	1.64015	3.54183	0.85807	12.4125	15.535	3
Grin1	4.8611	69.569	66.6035	23.1988	264.707	293.72	3
Grin2c	3.80767	33.7293	119.28	15.6477	187.933	255.254	3
Grina	67.7023	343.734	535.162	121.207	560.553	561.644	3
Grk5	4.56176	45.0107	32.0739	5.78456	19.521	19.9245	2
Grm4	2.97705	292.96	670.33	14.5246	294.253	352.531	2
Grm5	0.444528	10.24	1.06861	4.21238	6.38775	5.77295	2
Grp	1.1288	3.89878	1.1589	0.724979	0.393015	0.618531	2
Grwd1	29.666	13.0607	12.3831	40.6731	15.4197	14.4426	1
Gsdmd	77.6911	5.33805	0.119055	50.6836	2.2448	1.86974	1
Gse1	116.928	21.7347	14.7746	232.997	30.7224	33.2502	1
Gsg1l	57.215	10.4413	12.7558	104.738	12.099	13.7869	1
Gsg2	12.8491	1.34252	0.0876669	9.92753	0.275599	0.153854	1
Gstm7	7.53104	11.5752	3.24808	8.73169	24.3013	25.2922	3
Gstt2	1.14045	4.06057	4.29487	3.44918	7.7972	8.88609	3
Gtf2h4	28.3212	13.4212	11.5167	30.0917	19.4666	16.696	1
Gtse1	38.2899	2.29567	0.143884	25.5911	1.08747	0.696665	1
Gucd1	53.8108	84.5913	54.9062	24.5735	20.9336	23.7615	2
Gucy1b3	12.9064	44.1641	20.0835	17.8561	62.4296	62.2548	3
Gusb	8.72402	5.02915	5.02926	42.5962	17.0694	16.5837	4
H2-DMa	0.923467	2.80682	4.14316	7.54361	3.97253	3.87272	4
H2-Q7	9.39416	0.757026	0.553855	30.8795	8.66221	7.91965	4
H2-T10	0.573482	14.439	20.4816	8.61987	6.52503	12.4766	2
H2afy	590.478	178.097	120.187	207.805	158.574	156.071	1
Habp4	18.8297	72.2421	122.543	20.1478	140.768	138.527	3
Hagh	35.055	203.408	286.589	51.0429	174.834	172.127	2
Hat1	69.7572	18.6298	15.3982	76.9	33.1744	30.4525	1
Haus4	30.9009	6.15907	4.1795	27.2365	8.00474	7.48257	1
Haus5	29.756	6.336	3.66157	35.8955	12.6264	15.4006	1
Hcfc1r1	51.2609	287.018	301.225	51.9751	108.837	102.532	2
Hcn2	4.80758	31.7845	49.2024	11.0563	150.728	138.572	3
Hcrtr2	0.307689	0.62494	0.11104	0.169597	0.905584	0.962809	3
Hdac11	23.3679	357.767	345.263	11.3528	162.488	155.949	2
Hddc3	22.3964	116.352	127.968	9.74434	28.5432	28.0555	2
Hdhd3	5.79232	26.2013	49.8849	7.2273	11.4859	12.7449	2
Hemk1	4.4805	10.8921	9.58707	15.8539	15.5028	21.0717	3
Henmt1	0.276155	2.33348	1.00659	0.745253	1.00971	1.18753	2
Herc3	10.5962	36.261	37.9967	18.5387	91.1129	94.8868	3
Hey1	221.133	128.229	100.966	169.502	43.8447	44.6826	1
Hfm1	3.6496	0.191272	0.0504845	5.44811	1.08	1.05969	1
Hhat	1.57193	0.334311	0.271972	2.60526	0.926923	0.675821	1
Hid1	16.1269	37.9615	31.9589	34.1005	59.5365	69.9768	3
Higd2a	170.279	737.962	1013.55	87.4486	301.316	288.851	2
Hirip3	114.963	20.287	12.8301	90.3652	31.389	39.0878	1
Hist1h1e	7.99945	0.600992	0.139865	10.004	4.66665	3.8196	1
Hist1h2ae	20.866	2.75265	0.325618	26.1961	1.79454	1.34555	1
Hist1h2af	7.15181	23.9834	7.64283	11.1709	3.54883	4.09695	2
Hist1h2ak	9.17257	10.0607	0.570996	10.8118	0.184142	0.340018	1
Hist1h2al	0.229902	2.22016	1.56489	2.07038	2.28587	2.51826	3
Hist1h2ao	2866.54	142.028	6.17097	1956.94	37.0007	11.2395	1
Hist1h3e	11.0286	0.545184	0.171097	4.79958	0.61399	0.10378	1
Hist1h3g	6.41341	0.423693	0.0725722	10.6511	1.12262	0.606738	1
Hist1h4b	11.3162	0.90305	0.395269	11.5072	0.262411	0.13104	1
Hist1h4c	9.83438	0.398592	0.340578	6.59136	4.9309	0.547773	1
Hivep2	14.0111	30.9618	23.2931	18.1851	53.1303	64.9025	3
Hivep3	19.6822	65.2033	29.5403	22.6258	28.9574	30.4522	2
Hk1	25.4966	93.604	86.6357	31.568	192.908	197.436	3
Hk2	6.60919	7.23143	1.09614	67.8356	11.8533	7.51457	4
Hmga1	241.372	94.7554	108.617	159.791	119.323	104.178	1
Hmga2-ps1	1.15927	2.03573	0.709696	7.49356	4.89585	5.08722	4
Hmgb1	1119.27	386.77	218.1	541.677	151.144	141.161	1
Hmgb1-rs17	4.72858	1.47983	0.66779	0.842429	1.26568	1.30481	1
Hmgb2	593.245	65.6844	6.03645	444.162	13.7363	7.9966	1
Hmgcll1	6.62143	13.7194	10.9204	22.1924	15.4103	18.1371	4
Hmgn5	144.599	23.7012	17.247	100.027	25.3169	23.015	1
Hmmr	57.9841	3.05417	0.641905	28.0302	2.70397	3.11701	1
Hnrnpd	265.176	71.0016	35.4767	158.72	67.0931	68.4131	1
Hnrnpf	530.274	166.936	100.41	606.132	138.912	131.09	1
Hnrnpm	532.352	141.872	60.0076	434.371	208.012	269.32	1
Hnrnpu	659.865	134.379	60.9836	671.22	349.186	409.348	1
Hpca	178.463	227.344	101.204	1429.48	162.05	136.399	4
Hr	0.818342	28.4081	52.5768	23.81	61.1529	64.5611	3
Hs3st1	1.69526	46.4502	81.3466	3.86569	63.4477	61.2412	2
Hs3st2	0.105323	1.38843	1.60731	0.022703	1.35401	2.07607	3
Hs3st4	0.477118	5.47756	1.40712	0.684907	1.67175	2.41901	2
Hs3st5	10.2269	18.1779	7.2154	8.78576	4.33883	4.02068	2
Hsbp1	290.341	868.003	528.867	308.514	243.632	215.144	2
Hsd11b2	45.4379	2.23611	0.0437433	258.084	0.258126	0.402331	4
Hsd17b4	66.7737	19.5425	9.50511	71.8431	64.3905	62.1992	4
Hsp90b1	128.637	82.5624	62.574	286.563	301.719	376.53	4
Hspa1b	0.807299	3.75444	3.61418	2.12988	10.0734	22.3772	3
Hspa2	44.4902	21.4154	6.24551	23.0938	18.7807	20.6886	1
Hspb8	0.43474	2.22298	11.1298	6.49205	26.082	27.5734	3
Hvcn1	3.07936	0.211645	0.291792	6.33124	3.26881	3.58008	4
Hyal2	13.5182	6.62305	3.61444	27.3691	11.379	12.4466	4
Hyou1	28.6019	18.5819	17.1699	70.7517	58.9166	70.5999	4
Ica1l	7.41348	24.047	23.5861	8.2248	16.9556	19.635	2
Icam5	0.0614775	0.899692	0.833743	0.558483	0.718288	0.682733	2
Idh2	218.816	40.8325	20.778	209.657	42.0122	57.6011	1
Ier5	90.5064	23.8511	5.73406	205.586	17.1598	17.8985	1
Ier5l	55.0457	5.85433	0.60421	44.0528	5.22397	5.05121	1
Ifitm10	1.14982	42.1196	202.369	28.6807	117.076	122.373	3
Ifitm7	1.5056	5.20101	4.24935	8.61462	9.05765	9.92683	3
Ifngr1	6.98298	5.82487	7.87101	22.3726	16.5531	17.7826	4
Ifngr2	9.47296	38.5668	48.863	24.939	48.4038	43.9397	3
Ifrd2	22.359	9.87233	13.6052	43.9879	17.6677	20.345	4
Ift122	15.9294	8.97942	7.71108	31.5838	18.5629	17.7412	4
Ift74	32.6919	9.43872	8.45533	39.9268	18.3398	18.5082	1
Igfbp3	1.71414	8.5853	3.58867	34.4973	16.9545	12.9543	4
Igsf8	75.7675	90.0618	123.568	160.443	155.225	174.632	4
Igsf9	6.54822	1.02093	0.0608871	15.9308	0.566328	0.416026	1
Il11ra1	15.609	3.39724	4.40111	49.3424	63.37	69.4565	4
Il16	4.46701	103.015	102.033	13.1034	98.4093	120.308	3
Il17d	3.4158	15.2613	29.6601	17.3438	39.3376	43.2615	3
Il17re	0.0921663	0.729684	2.05372	0.611639	5.36926	5.18191	3
Il23a	0.159428	3.92692	4.14831	0.625458	1.18374	1.40868	2
Ilf3	811.768	247.944	188.419	198.045	75.7536	81.6402	1
Ilvbl	3.42402	25.7812	35.9335	8.79592	40.0243	45.006	3
Impdh2	256.071	73.843	38.7582	236.462	62.258	59.7318	1
Incenp	86.2625	8.03992	3.5897	96.2839	15.2444	15.3213	1
Ing5	9.40126	2.36827	2.23479	21.9793	7.56323	8.7323	4
Inhbb	1.44278	4.55525	4.5956	1.55658	8.83072	6.0981	3
Ino80b	60.4476	25.0668	28.1322	79.6086	36.62	35.1965	1
Ino80dos	1.21873	5.39586	4.90819	6.18441	9.64982	10.8655	3
Inpp5f	49.5069	147.791	135.208	52.8307	117.877	126.939	2
Inpp5j	0.197252	7.27377	34.3698	5.9024	125.669	143.439	3
Ints7	35.6496	9.23199	4.76322	63.5845	17.4416	25.1324	4
Ints9	22.9622	7.66798	4.70084	26.8812	12.3627	12.7638	1
Ipcef1	0.630555	15.0171	21.2837	2.30782	33.8653	38.2128	3
Iqsec2	5.52936	89.1429	152.133	13.7807	77.7263	93.6333	2
Irf2bpl	22.7455	154.792	114.824	24.0403	67.3819	71.3914	2
Isca1	60.2232	231.606	336.203	46.777	221.372	216.847	2
Islr2	259.646	45.2356	5.33307	170.377	1.07738	1.22293	1
Ism1	0.272402	0.815724	2.23007	0.978762	4.5891	5.17459	3
Itga3	0.930111	8.08087	10.0433	3.15668	42.1008	42.3565	3
Itgal	0.0124201	0.655501	2.48583	2.24041	0.9733	0.725239	4
Itgb1bp1	35.6533	158.273	206.685	35.4323	85.3198	81.3961	2
Itgb5	1.42251	9.68746	28.3733	20.0505	69.2968	65.3229	3
Itgb7	0.0413543	1.54238	2.22143	1.02725	4.44502	4.52513	3
Itpk1	17.226	42.0681	54.9656	14.5952	72.305	75.0289	3
Itprip	3.28047	0.328204	0.028001	3.11374	0.562069	0.568429	1
Jade1	16.0133	6.34413	11.7076	20.8128	25.9492	26.8741	4
Jakmip1	5.54185	33.7926	24.4139	3.61511	34.4993	29.7971	3
Jakmip3	0.181654	7.0395	8.77337	1.61918	21.5284	28.1907	3
Jazf1	4.8521	36.0957	23.5572	3.64499	9.84735	10.2898	2
Jdp2	2.74695	25.5012	45.814	12.6909	40.2886	40.3605	3
Jph1	2.58243	13.4285	12.8204	5.62974	15.3429	19.3896	3
Jph3	7.96628	154.124	227.57	9.8247	115.882	123.972	2
Jph4	31.4257	269.509	254.133	35.9183	142.632	189.203	2
Jsrp1	1.18439	0.53744	0.389258	1.66541	0.629462	0.699709	1
Kantr	2.5113	7.01972	7.04894	9.38524	12.077	14.4135	3
Katnal2	6.57765	1.17066	0.615252	11.8455	5.96246	6.52569	4
Kazn	18.6791	105.49	88.4789	16.6819	51.8564	45.898	2
Kbtbd6	6.17393	1.46348	0.453406	4.25033	0.688709	0.920098	1
Kcna1	2.91542	33.9842	37.9917	7.78618	99.8772	105.068	3
Kcnab3	1.49897	8.16914	10.8219	3.80412	58.7274	54.4208	3
Kcnc4	0.186031	20.2869	20.1691	2.08389	54.3168	57.1841	3
Kcnd2	12.7014	65.5097	93.4115	8.80185	122.317	138.846	3
Kcnh1	0.329642	5.58207	9.72019	1.45255	20.0142	23.1221	3
Kcnh3	0.0826583	2.12088	10.6812	0.312657	2.61546	2.38366	2
Kcnh6	0.1025	1.36044	0.170873	0.543144	0.54349	0.916704	2
Kcnip2	0.468488	27.8066	21.1984	1.63466	2.3026	2.26852	2
Kcnj11	7.64269	18.8852	21.7794	5.54562	40.5102	40.0331	3
Kcnj12	4.30528	62.3768	132.361	6.97665	62.1061	64.2138	2
Kcnj3	21.719	43.4456	36.5216	25.2057	59.4751	69.7697	3
Kcnj5	0.0129333	0.0664419	0.0216174	0.464653	0.387221	0.45542	4
Kcnj9	0.846635	34.3361	83.7367	7.75947	136.768	154.258	3
Kcnk1	39.0466	255.535	314.731	36.8871	184.612	191.999	2
Kcnk10	4.43479	12.0564	10.9187	6.32704	17.7559	23.9025	3
Kcnk12	1.12416	46.992	83.6555	2.4352	58.9521	71.9395	3
Kcnk2	17.939	46.1336	5.55188	8.68882	8.66696	10.9485	2
Kcnk3	0.522381	71.4599	126.344	4.54356	70.2444	81.2514	2
Kcnk4	0.0143955	0.570028	0.616827	0.307502	2.1531	3.20484	3
Kcnmb2	0.291232	3.65607	2.47584	0.181099	0.832938	0.759727	2
Kcnn1	0.802824	4.08688	3.52441	4.5071	5.26712	5.04381	3
Kcnn4	0.0630901	0.338202	0.294095	5.16203	0.459156	0.744263	4
Kcnq5	3.17117	6.61905	0.203646	4.24523	0.586758	0.724517	1
Kcnu1	0.50411	1.56984	0.463688	4.35003	1.09439	0.93615	4
Kctd13	45.184	165.009	128.601	37.9957	90.0111	94.2904	2
Khdrbs2	9.20952	31.0335	7.11712	4.59278	15.4068	13.8275	2
Khsrp	90.6335	29.7203	20.6079	116.675	67.8326	68.474	1
Kif18a	12.8242	1.27233	0.579742	16.22	1.90958	1.31879	1
Kif18b	42.1583	1.97008	0.00929774	42.6767	0.678789	0.136005	1
Kif20a	54.9101	2.49357	0.358752	63.3786	1.40115	0.894288	1
Kif22	115.365	7.65719	3.06688	66.5785	10.9344	16.1886	1
Kif23	81.6826	4.75243	0.0854145	93.5673	2.77058	1.68559	1
Kif2c	49.9517	2.3571	0.049245	50.0221	0.726213	0.166558	1
Kif3b	17.7231	30.6563	15.3642	23.6657	31.9883	31.5942	3
Kif3c	26.477	53.8189	46.3452	34.3554	100.26	88.1595	3
Kif4	34.9641	1.15381	0.102563	26.0751	1.12646	0.488777	1
Kif5c	63.9001	126.995	119.629	97.1675	351.912	332.209	3
Kif7	6.93415	1.07897	0.258118	6.9867	2.37755	2.00653	1
Kifc1	114.494	7.81141	2.64251	64.5351	4.29014	6.32327	1
Kifc2	2.98704	91.3727	103.306	16.4	122.075	145.669	3
Kirrel3	2.68238	45.3322	58.0952	9.88353	80.045	85.2502	3
Kiss1r	0.32491	1.56789	0.913053	1.04708	5.13692	6.05194	3
Klhdc1	1.14828	6.40456	8.27532	4.10366	17.8736	20.0287	3
Klhdc4	31.1823	15.4691	17.3444	46.1275	26.7525	29.7713	4
Klhdc8a	3.82737	20.578	21.856	3.106	16.0342	13.7525	2
Klhl3	1.04923	10.742	6.47952	1.27539	16.2856	21.7783	3
Klhl33	0.339634	6.70475	9.73924	4.93905	39.0388	53.6976	3
Klhl5	19.5707	30.7904	8.70098	22.3357	30.5299	28.235	3
Klhl8	12.6857	29.1219	28.2702	19.8757	27.0234	27.2737	2
Kndc1	0.621165	17.9651	43.2201	4.4966	102.005	131.662	3
Knstrn	52.5534	5.05186	0.278321	44.7615	1.78482	1.45607	1
Kpna2	281.688	37.0759	12.382	221.505	31.2731	27.8755	1
Krt1	0.51545	4.0426	0.813624	0.796862	2.8282	2.30367	2
Krt222	0.462077	16.5853	30.228	2.12898	42.3678	43.5938	3
Lamb3	0.0817628	1.23997	2.3921	0.415377	3.09066	3.30326	3
Lamc2	0.0173946	0.255381	0.256931	0.887476	1.3506	1.27162	3
Lap3	68.4029	16.4022	7.67838	195.671	53.5996	47.2061	4
Larp6	3.3539	40.5453	42.5895	6.8795	37.3457	40.2646	2
Layn	0.531319	1.31208	8.72454	3.82438	6.81942	6.48949	3
Lck	0.52755	1.16896	0.0900202	1.2872	0.416085	0.542595	4
Ldb2	0.378926	0.825279	0.59714	1.77445	1.39268	1.59021	4
Ldlr	7.31838	4.76736	5.13322	24.283	15.6411	18.8035	4
Ldlrad4	6.84342	32.2518	27.1346	8.7408	36.2487	40.7537	3
Ldlrap1	1.19607	12.5873	17.1542	4.65111	20.3053	27.0358	3
Ldoc1	0.694627	17.11	25.2247	0.67875	21.1618	20.1556	2
Leng9	3.44137	11.3478	18.5087	3.96535	11.1031	12.7302	2
Lgalsl	17.4503	60.9226	61.8137	28.2128	64.8763	63.1107	3
Lgi1	0.294632	32.5131	45.1818	3.01023	46.0463	55.6972	3
Lgi3	2.59077	32.0603	49.0736	20.0113	152.64	181.478	3
Lhfp	7.12688	131.735	183.986	16.331	96.5549	103.262	2
Lhfpl2	6.58453	16.514	9.78823	9.47444	22.9906	26.8375	3
Lhx3	5.81893	0.787142	0.867139	17.1401	1.12671	0.805043	1
Lig1	121.756	7.94988	3.39626	116.591	18.1628	17.2891	1
Lin7a	4.5527	116.747	138.873	5.58366	86.4545	104.82	2
Lin7b	3.13118	23.2167	35.5367	9.11067	41.3077	45.8015	3
Lingo1	33.7587	98.4681	43.2622	71.379	26.373	28.26	2
Lingo3	0.997219	18.0588	23.9485	6.87639	83.4444	69.7099	3
Lman1l	0.0143761	0.51759	0.112006	0.287364	0.256772	0.413219	2
Lmbr1	25.7435	58.1344	41.5555	11.2855	36.9998	40.8915	2
Lmf2	20.6874	7.92939	6.7546	38.7213	20.4007	21.2857	4
Lmna	5.33448	17.2951	15.0813	18.9581	36.4263	40.2572	3
Lmnb1	610.957	58.4067	6.95097	308.867	14.0039	13.3678	1
Lmnb2	75.1984	17.5013	14.5634	76.1645	32.4628	39.4042	1
Lmo1	2.09468	25.5965	24.6821	26.4271	12.2364	10.8234	2
Lmx1a	0.276307	1.14031	0.862906	0.242465	0.961329	2.40703	3
LOC432842	0.391331	1.92033	1.31975	0.156003	1.76479	1.67245	3
Lockd	218.304	19.1133	1.08906	129.332	4.13019	0.600824	1
Lor	0.561391	7.34356	0.545164	0.484915	1.78346	1.31222	2
Lpin3	0.0654803	2.05776	1.22023	0.99602	2.01533	2.62618	3
Lpo	1.01632	2.56824	1.20981	5.042	3.33713	2.02776	4
Lrpap1	27.3361	73.4259	50.9338	45.2705	110.857	114.261	3
Lrrc24	2.66896	16.1738	24.8968	4.46411	32.3351	29.3763	3
Lrrc28	11.9059	27.5721	15.7501	12.4808	11.9668	11.0913	2
Lrrc36	0.602796	0.183083	0.0787604	3.54683	0.849756	1.09244	4
Lrrc3b	0.909064	55.8865	99.6498	1.94271	29.0583	36.1619	2
Lrrc4	6.28827	32.4708	49.7424	6.8001	55.9239	59.5959	3
Lrrc43	0.24378	0.0230862	0.0162213	0.109081	0.516212	0.395975	3
Lrrc4c	1.27312	10.7121	8.04065	3.08529	21.7177	19.083	3
Lrrc55	9.32866	8.90811	0.49274	7.40316	1.89071	3.0654	1
Lrrc73	7.80637	20.5204	15.9645	9.96322	28.7536	25.8032	3
Lrrc75b	2.08751	18.3934	13.1432	1.82456	20.2815	23.5277	3
Lrriq3	0.358966	0.529633	0.357739	0.993679	0.743661	0.685566	4
Lrrn4	0.013262	0.159027	0.0518656	0.463251	0.271089	0.354502	4
Lrrtm2	6.74601	28.7982	17.4424	5.0809	17.2381	18.2207	2
Lrrtm3	5.27305	91.9125	87.7113	4.31128	33.8587	39.3107	2
Lrrtm4	0.586051	2.38398	0.543519	1.16297	4.7373	4.21749	3
Lrwd1	30.2125	10.4543	6.18035	32.9583	18.1579	20.1422	1
Lsp1	0.400057	8.52928	1.16963	49.0657	3.0265	2.08136	4
Lta4h	77.9752	20.1178	13.5226	81.6438	41.6365	46.4338	1
Ltbp3	34.6181	10.1128	10.579	88.3779	58.8411	78.2791	4
Ltf	0.11955	0.010604	0.0274159	0.103471	0.32979	0.0930083	3
Lurap1	2.42871	61.4977	82.0334	8.64853	65.0776	81.2052	3
Ly6d	0.347957	25.7687	0.965848	1.95981	0.991213	0.755469	2
Ly6h	20.8155	222.767	68.7235	14.2395	40.8952	47.279	2
Lyn	0.787063	12.7931	22.6469	12.4886	18.2842	16.5445	3
Lynx1	19.5243	109.423	200.073	19.6059	241.545	221.157	3
Lyrm1	4.5139	11.89	13.4452	8.01768	14.6511	15.2084	3
Lysmd2	23.5583	105.022	157.337	43.7509	95.8369	92.633	2
Lysmd4	10.4498	40.5926	51.8832	13.7651	34.2813	34.3491	2
Lzts3	13.2383	59.0832	79.9937	18.9669	59.2849	70.2504	2
Mad1l1	27.4978	11.7945	8.39931	29.7102	17.8534	17.7658	1
Mad2l1	137.318	20.476	7.84219	138.108	12.7022	11.226	1
Maf	1.02482	10.3332	18.2666	4.57504	29.4696	33.6055	3
Maff	1.15529	1.99396	1.17583	5.49054	1.90034	1.85311	4
Magee2	2.22412	3.15372	0.712385	1.47809	0.930671	1.12803	1
Magef1	9.64121	19.4601	13.0334	20.4944	12.3719	15.0183	4
Mal2	0.184419	13.0298	10.7851	0.462454	2.54963	2.22355	2
Man1c1	94.1364	28.9402	28.1386	145.835	48.3509	44.5384	1
Map1lc3a	180.891	640.483	668.696	147.629	280.367	284.196	2
Map3k10	39.6817	133.566	146.94	46.6605	100.266	108.019	2
Map3k12	13.9918	48.4225	48.3623	21.3221	73.8834	87.3236	3
Map3k6	2.74177	3.54743	2.02335	2.91185	1.95166	2.79528	1
Map3k7cl	0.0609885	0.445911	0.283486	0.785275	0.624829	0.61442	4
Map4	52.1804	152.132	184.551	81.0235	403.574	387.652	3
Map6d1	9.76699	50.5618	62.0642	17.2383	34.1956	40.2752	2
Map7d2	10.6583	41.3187	41.6938	24.6278	149.164	136.4	3
Mapk10	11.9904	50.8769	51.0624	17.5121	84.9435	90.2828	3
Mapk13	0.509494	5.31067	1.39412	1.49023	5.86832	6.40369	3
Mapk4	6.94114	12.8957	5.01825	5.84957	30.1749	33.5896	3
Mapk9	20.2788	74.2021	77.8758	47.6977	139.954	148.155	3
Mapkbp1	11.6039	23.3013	12.7456	16.6419	23.4821	29.5796	3
Mapre3	24.9056	171.844	187.177	30.2173	180.585	185.295	3
Mapt	92.8794	174.729	72.9566	56.09	257.746	283.617	3
Marcksl1-ps4	0.0408177	0.580828	0.0721205	0.0251299	0.028785	0.0340153	2
Marveld2	0.714638	2.39256	9.21428	1.02641	9.87328	14.0366	3
Mblac2	2.99324	11.7642	13.2381	3.21067	15.9046	17.9913	3
Mbnl2	13.9881	108.269	94.2304	46.0547	125.416	130.961	3
Mcam	1.18793	19.5607	25.2685	17.3453	36.8083	36.8137	3
Mcm2	152.009	7.83221	2.44459	152.273	9.60567	9.05117	1
Mcm3	103.513	4.61221	0.26515	133.314	5.01679	2.92872	1
Mcm4	59.8301	6.78271	3.10043	70.5833	12.2013	12.1896	1
Mcm5	123.598	10.3708	2.58399	120.615	9.49709	8.73202	1
Mcm6	200.914	9.02948	0.576822	200.247	6.09614	4.89271	1
Mcm7	251.099	27.5299	9.07665	285.494	26.0332	22.4617	1
Mcm8	10.4237	1.97439	1.28538	11.7334	4.5655	4.43503	1
Mctp1	0.326193	14.5054	22.1028	2.71462	39.0073	49.6656	3
Mcu	14.1203	49.136	47.5037	28.0917	32.3071	37.3198	2
Mdga1	77.8307	10.6526	6.62258	140.541	7.26591	7.50776	1
Me3	1.35201	22.5843	15.3111	3.46701	29.4914	34.1973	3
Medag	21.9732	24.9446	7.59691	16.1224	24.1106	22.6932	3
Mef2a	21.2892	52.0816	34.9241	31.0356	81.8167	83.4491	3
Mef2b	0.0933922	0.581896	1.02145	1.39573	0.966046	0.270703	4
Megf11	1.91981	21.7804	48.5155	9.2496	96.2796	105.906	3
Melk	50.9555	3.03587	0.0324598	34.4279	0.388216	0.0364747	1
Mettl1	25.115	8.00072	7.41587	45.173	13.3834	11.5288	1
Mgat3	23.5373	135.363	128.656	15.5501	123.293	115.449	2
Mgll	8.92171	102.121	110.467	26.945	68.4699	66.4888	2
Mgst3	54.7016	793.531	1061.29	68.6553	301.507	285.483	2
Mia	22.9301	190.343	25.49	49.4082	7.52336	17.0246	2
Mical2	1.59076	26.427	70.7116	27.1653	127.817	161.356	3
Micu3	14.9912	84.5235	117.895	22.9422	103.846	114.859	3
Mid1	36.2201	8.28399	9.66031	92.1637	27.3857	34.8839	4
Mif4gd	60.9847	119.415	237.528	13.5741	45.3566	52.7492	2
Miga1	45.0493	24.5813	23.2897	56.0342	87.0213	95.3507	3
Miip	21.4425	5.90504	4.91125	58.6581	20.4778	26.2457	4
Mir22hg	0.493525	17.1417	23.1415	4.23734	11.9565	14.6688	2
Mir7666	52.3575	446.02	915.438	41.3798	196.056	215.415	2
Mirt1	1.17399	5.49866	5.52719	7.76346	15.7784	22.5327	3
Mkln1os	0.180363	2.52727	3.54662	1.69203	6.04432	6.21481	3
Mks1	4.93238	1.6785	0.806965	17.2044	5.7878	6.25312	4
Mlh1	13.566	4.29458	3.80802	26.4572	13.1252	14.8675	4
Mllt11	102.364	477.1	428.833	70.3199	117.007	122.877	2
Mms22l	20.2864	2.30503	0.502928	26.8969	1.38319	1.03718	1
Mns1	44.413	2.33401	0.214423	36.611	3.8154	3.35956	1
Mogs	23.3183	11.4646	13.812	44.2057	19.1513	19.1961	4
Mpc1	143.009	570.495	678.401	145.185	362.97	344.392	2
Mpc2	79.842	288.643	318.927	82.1234	194.793	170.122	2
Mpg	6.02336	17.3939	12.2186	12.759	15.8889	15.9644	3
Mpp2	2.11285	21.3936	28.3757	4.73606	33.71	41.5625	3
Mpp3	30.5136	160.197	114.538	29.4511	137.059	177.425	3
Mpv17l	2.43341	37.09	42.0782	7.02355	35.4599	38.5857	2
Mrgprf	0.0683055	14.4886	33.7685	1.86571	22.417	25.7872	3
Mrln	6.21834	98.7653	162.733	6.43732	13.9505	14.4568	2
Msh2	58.7933	12.5483	7.779	65.5805	35.0135	36.806	1
Msh6	42.9393	8.2619	4.77129	47.3834	17.9376	19.4936	1
Msra	87.5176	196.229	152.381	59.0453	62.2978	66.1512	2
Mt3	35.8675	414.205	1193.04	118.335	1111.5	951.443	3
Mtap	27.6449	5.4794	4.29697	41.2105	10.7118	10.1226	1
Mtfp1	7.79363	40.6462	62.4834	15.9391	60.0877	57.3245	3
Mthfd1	35.6032	7.52637	5.78954	66.7159	44.3415	45.9516	4
Mtmr7	7.42648	21.1123	19.0433	13.2733	45.0486	49.2041	3
Mtpn	92.913	140.019	90.5105	132.304	104.081	102.253	4
Mturn	45.3088	78.7515	49.2767	104.514	51.4329	50.9146	4
Mtus2	8.06303	28.8521	24.617	4.32413	47.384	46.9373	3
Mum1l1	7.93329	1.19595	0.384904	9.10438	1.50564	1.69599	1
Mxd3	103.784	11.5556	0.23253	23.2039	1.17449	0.372891	1
Mxra7	19.5288	9.29681	5.61394	23.0462	19.1929	22.5883	4
Mxra8	1.67301	12.2996	5.64433	24.7407	22.6397	22.708	4
Myb	23.3038	1.50661	0.0786889	13.129	0.795536	0.86849	1
Mybl2	32.1262	1.82754	0.12682	36.6026	1.00637	0.542676	1
Mybpc3	3.63618	154.506	137.081	4.47615	33.6834	33.5969	2
Mycl	87.4071	12.8373	1.12692	88.0473	4.94252	4.20186	1
Mycn	151.383	14.9274	0.676574	611.006	5.49266	4.13671	4
Myh10	86.3399	31.9595	44.8044	103.36	172.499	156.564	3
Myh13	0.031928	4.668	7.78459	0.0767966	0.0829422	0.14981	2
Myh7b	6.12914	15.6775	10.1619	12.8146	17.1452	18.7011	3
Myo1a	1.00333	6.05978	0.175679	2.10914	1.5518	1.66334	2
Myt1l	4.1202	26.4047	21.3379	18.074	45.7513	49.0138	3
Mzf1	1.38295	3.61383	3.55611	5.16804	5.25542	7.47381	3
Nalcn	1.45106	10.9345	9.07876	31.9059	41.7969	43.9481	3
Nap1l2	19.3257	71.0124	61.4126	10.4367	107.529	109.274	3
Nap1l3	6.82201	28.5202	15.0804	1.4182	40.1341	41.37	3
Nap1l5	11.8289	320.179	526.938	37.7111	499.475	512.357	3
Napb	14.8265	117.078	133.957	18.7696	178.169	191.161	3
Napg	21.4492	82.1063	64.6697	32.7431	92.0151	99.7399	3
Nasp	225.587	38.1626	13.8943	269.886	27.6745	30.752	1
Nat10	15.3872	5.7902	3.99992	48.6684	22.6599	27.3736	4
Nat14	7.12488	32.9427	59.644	11.2634	38.9371	39.4027	2
Nav3	7.38256	14.2768	4.51987	8.47522	6.57595	7.18838	2
Ncald	27.5488	111.281	168.59	23.3362	117.861	126.054	2
Ncapg2	23.6203	1.35066	0.884151	29.2614	2.78478	2.75486	1
Ncaph	62.0932	3.74079	0.28952	59.7625	1.55991	0.728178	1
Ncdn	41.0708	184.757	207.53	53.2392	306.266	308.778	3
Ncmap	0.138637	0.514352	1.08731	0.924249	2.48274	2.68553	3
Ncor2	78.7586	31.0608	25.2274	240.678	76.9251	76.2823	4
Ncstn	38.4957	21.1764	16.0121	104.912	46.4475	49.6788	4
Ndc80	47.0352	2.29123	0.0154773	35.2997	0.98974	0.276789	1
Ndn	161.046	380.745	262.447	27.9755	174.741	192.941	2
Ndrg3	74.1994	677.535	828.99	100.945	523.653	573.819	2
Ndrg4	28.2489	353.229	435.254	61.8377	1098.33	969.504	3
Ndst4	1.76984	0.627977	0.0524111	1.12345	1.23906	1.63389	1
Ndufv3	186.384	1074.33	1369.9	140.068	353.02	330.854	2
Neb	0.626343	5.11477	4.83935	5.55759	15.6576	22.7691	3
Necab3	27.8929	436.697	290.011	41.5429	27.8023	36.378	2
Necap1	31.0902	165.395	198.541	60.6645	180.735	182.834	2
Nectin3	30.5352	62.6825	16.8877	30.1297	10.7819	11.9846	2
Nefl	45.3725	165.354	105.537	5.92127	311.638	323.545	3
Nefm	25.0265	60.9582	60.9177	11.7715	199.336	200.834	3
Negr1	7.72908	40.266	48.1537	17.566	104.648	112.747	3
Nek6	29.1216	10.7314	8.65553	32.473	14.394	12.3718	1
Neo1	64.7667	20.7903	8.91312	104.817	38.1866	41.2625	1
Neto2	15.4314	42.4863	48.9123	21.3286	45.0053	45.891	2
Neu1	3.80195	16.0772	20.6339	14.2965	29.4784	32.182	3
Neurod1	710.28	1544.21	955.483	395.455	355.937	400.726	2
Neurod2	95.1363	329.655	281.74	25.6204	131.379	143.115	2
Nfkbie	20.6036	43.7573	21.3341	8.70304	11.8668	13.7978	2
Nipal3	3.67967	19.3896	37.3539	10.319	48.5011	51.4931	3
Nkiras1	4.97067	22.6002	28.0712	6.66487	35.8485	33.1195	3
Nle1	19.0368	9.18488	9.03823	41.3428	15.2025	18.6293	4
Nlrp12	0.0398901	0.0553017	0.0736781	0.221603	0.216506	0.379395	3
Nlrp6	0.0748355	0.404892	0.2672	0.2328	0.503288	0.592325	3
Nme4	30.3316	4.55256	1.49578	42.192	3.72131	3.84971	1
Nmi	9.75046	4.53934	3.23452	25.2334	11.3193	8.95137	4
Nmnat2	12.8961	85.2282	90.6047	18.4376	103.856	111.249	3
Nmral1	98.2536	15.3169	12.0889	66.1519	22.1536	22.8352	1
Nop2	25.4921	9.30965	7.42867	83.1715	26.3484	25.3813	4
Nop58	149.655	39.7461	31.8738	206.651	37.0821	34.0061	1
Nos1	2.96833	40.8732	23.9569	5.27573	43.8979	50.3513	3
Npcd	10.9977	81.2921	105.573	5.42369	10.7831	11.6088	2
Nphp4	6.61654	2.22834	1.79468	8.6325	6.3207	10.0168	4
Npm3	156.78	29.1209	5.03364	103.729	13.7419	15.0069	1
Nptn	39.0227	308.706	517.043	95.591	648.802	605.7	3
Nptx1	1.15132	46.5325	103.823	42.1412	327.562	314.49	3
Nptxr	16.8056	105.131	71.7914	13.4513	141.605	148.215	3
Nr1d1	2.98918	31.4532	70.2377	15.3616	135.466	133.467	3
Nr2e1	0.128083	0.0529449	0.0651909	0.711783	1.14098	0.836332	4
Nr4a1	1.64619	11.8772	74.4494	7.96964	55.2894	59.1714	3
Nr4a3	0.504524	2.87529	18.26	1.1928	20.9682	15.7241	3
Nrep	811.31	4540.84	3589.43	340.327	695.618	744.948	2
Nrg3	0.933336	4.2098	5.35148	0.37648	5.89799	4.32927	3
Nrip2	1.25737	8.93078	20.7456	9.34298	29.4738	39.929	3
Nrm	40.9831	10.9613	7.60668	52.8034	8.29455	7.82576	1
Nrtn	0.311793	0.526142	1.04674	0.848742	5.66486	3.88906	3
Nrxn2	34.148	242.653	379.55	45.8802	243.673	262.09	2
Nrxn3	2.79532	48.2613	77.1424	10.7867	126.905	130.188	3
Nsf	24.841	129.8	125.871	42.5318	332.873	345.28	3
Nsg1	156.087	298.815	261.117	147.329	1203.85	895.231	3
Nsl1	21.5088	1.51901	0.259242	23.4236	1.45489	1.22487	1
Nt5c1a	0.0336655	2.9963	4.1784	0.707013	20.4403	27.435	3
Ntf3	4.16121	59.3437	43.804	4.60688	5.91882	7.94004	2
Nthl1	8.15138	2.45334	2.25423	16.8251	6.66667	6.16686	4
Ntm	19.4037	237.098	233.595	39.1747	288.556	270.927	3
Nts	0.0418968	0.299485	0.155965	0.155996	1.1914	1.64576	3
Nuak2	7.76636	1.70224	0.863781	3.78616	2.24313	2.52177	1
Nudt1	27.4217	13.718	10.1028	30.6169	8.43926	7.97669	1
Nudt17	0.993106	2.16072	2.49354	2.19959	3.7612	4.91249	3
Nudt18	6.99799	24.9977	30.3528	6.59998	17.739	17.6795	2
Nuf2	71.7525	6.57496	0.176493	59.6185	4.12341	2.51125	1
Nup107	41.7584	9.37291	4.86006	53.2053	15.2464	15.9836	1
Nup133	20.2793	3.97823	2.53404	30.3212	16.3038	18.4719	4
Nup37	38.1676	9.04963	4.85102	46.5401	6.36998	6.69286	1
Nup62	54.7466	16.0515	15.2178	57.3034	18.4672	18.2434	1
Nup85	94.4775	34.0392	26.6418	97.585	42.6453	49.4057	1
Nusap1	84.5898	6.34106	0.367548	61.1001	3.8165	3.36246	1
Nxph4	6.19694	32.4346	5.65179	14.2119	28.6465	26.7868	3
Nyap1	23.848	48.1082	42.4251	9.24571	34.3343	37.4656	2
Oaz2	115.135	264.871	267.429	128.907	204.626	194.042	2
Obscn	2.461	0.205945	0.29153	25.7157	0.53605	0.600625	4
Ocel1	1.67391	11.4638	15.7311	5.9437	7.17954	6.66631	2
Ocln	0.360863	6.13636	8.61024	1.98938	14.2673	17.5656	3
Odf3b	1.97232	2.56274	8.81535	1.14762	14.0579	19.1094	3
Ogdhl	2.38937	7.48745	6.94209	7.4382	95.2928	85.4616	3
Ogfod3	8.69164	4.60798	7.50017	13.1486	15.8501	15.3713	4
Oip5	18.614	2.63987	0.442573	18.9994	1.78304	1.40634	1
Olfm1	85.4087	1143.02	1679.52	87.9068	575.017	614.556	2
Olfm3	0.364182	31.3802	100.3	2.9179	77.5238	89.4193	3
Olfm4	0.170998	0.372256	0.15891	0.643001	1.95739	1.98428	3
Olig3	1.45234	2.71082	0.0717342	59.9224	0.246547	0.344155	4
Opcml	1.55647	13.7434	14.5108	8.6238	42.7382	37.3212	3
Oprl1	8.29797	39.5401	8.11938	2.83397	9.85939	9.13617	2
Oprm1	0.261989	1.55228	3.03544	1.64358	1.64046	2.31385	2
Optn	48.7338	54.1218	6.91121	26.8163	37.2834	38.8932	1
Osbpl1a	21.1009	67.1003	56.0755	21.7931	186.042	179.19	3
Otx1	28.6136	3.62726	0.480501	142.695	0.520927	0.369583	4
P4hb	104.096	45.5132	31.3696	222.065	106.28	104.615	4
Pa2g4	254.351	89.7446	53.2043	252.31	75.9272	73.5064	1
Pabpc1	633.218	156.749	92.4771	631.298	136.821	124.176	1
Pacsin1	16.1337	109.734	130.865	24.2422	239.158	250.926	3
Paics	250.886	75.3348	57.936	208.637	119.511	113.493	1
Pak1	58.8003	585.447	652.26	35.7818	339.167	386.21	2
Pak4	36.2381	7.63351	3.19969	26.1492	8.53787	9.29433	1
Pak6	0.484481	2.55326	0.589692	1.05687	1.49079	1.67948	2
Pald1	21.4574	2.67692	2.31127	86.0046	9.38398	10.2042	4
Papolb	0.163151	0.331386	0.283147	0.128016	0.237533	0.261777	2
Paqr9	0.467291	15.8775	14.8943	1.20654	21.9881	23.6616	3
Pard3	25.6244	3.38137	1.08958	30.3748	9.93961	11.3075	1
Parp1	125.115	22.1469	12.4042	140.492	65.9545	60.0229	1
Parp6	63.4518	161.394	151.83	94.7279	94.6778	102.348	2
Parpbp	6.50106	0.524251	0.0600582	7.88635	0.355685	0.184304	1
Particl	13.735	37.5432	48.6056	18.1607	29.7172	32.3777	2
Pax6os1	6.48342	13.0391	11.6721	7.52335	4.84946	5.12048	2
Pbk	167.723	13.348	0.116175	102.16	2.40237	0.339613	1
Pcdh11x	0.310577	0.762517	0.347559	0.707077	1.07562	1.0661	3
Pcdh9	3.40641	14.7546	13.6207	5.10771	53.0246	53.1301	3
Pcdha1	0.0109857	0.242855	0.112616	1.92745	1.32541	0.895636	4
Pcdha10	0.664651	4.79372	2.34065	2.45364	2.69396	3.26083	2
Pcdha11	0.543075	3.37734	1.72108	0.592967	2.34397	2.8282	2
Pcdha12	0.727703	5.29887	3.01938	2.55102	5.81194	6.46929	3
Pcdha3	0.729411	2.75004	1.87039	3.22113	3.17161	3.15203	3
Pcdha4	0.0751002	1.35826	0.785139	0.898236	3.30412	3.20849	3
Pcdha6	0.211611	1.09278	0.866771	0.596169	3.0146	2.77409	3
Pcdha7	0.213259	1.66207	0.81549	0.0739177	3.25579	3.04716	3
Pcdha9	0.483604	3.08528	1.46337	3.15049	4.15281	4.47165	3
Pcdhac1	0.26817	2.58202	1.6795	1.28186	5.17161	3.54469	3
Pcdhac2	4.27839	14.978	12.2841	5.40224	42.1716	40.094	3
Pcdhb11	0.814315	2.50983	1.53086	3.14555	2.7226	3.01883	4
Pcdhb14	0.46118	2.30831	1.69612	4.41841	7.52982	7.95978	3
Pcdhb6	0.613248	2.14197	1.15354	1.56705	2.70328	2.3029	3
Pck2	19.4808	8.51369	11.2924	34.0744	24.1227	27.7884	4
Pclaf	275.981	17.1723	0.256741	127.499	2.92638	0.986789	1
Pcmtd1	11.6915	28.6164	32.7019	20.5102	74.8982	71.7031	3
Pcna	756.268	118.37	75.5547	576.953	101.89	97.0967	1
Pcnt	13.2306	4.25088	4.44963	23.9201	21.4581	21.8915	4
Pcnx2	1.22717	13.9197	27.7279	3.30779	35.708	38.5599	3
Pcolce2	1.62999	1.93879	0.857888	4.52178	6.60036	10.3251	3
Pcsk1n	14.6014	156.724	345.685	31.5086	364.507	333.15	3
Pcsk2	5.43595	18.423	27.3558	9.13129	60.0876	72.9758	3
Pcsk2os1	0.686419	1.27959	2.28509	1.49027	2.47551	2.61866	3
Pctp	1.43094	0.813578	1.00053	1.49606	2.61467	2.69777	3
Pdcd11	18.6202	5.63275	4.98454	34.7128	21.7677	24.8029	4
Pde1b	12.1004	41.1093	17.0711	25.245	25.7125	22.1327	2
Pde4a	4.55638	23.8152	27.704	7.56522	30.7295	35.3131	3
Pde4b	4.63197	23.4741	27.8602	11.7673	50.1113	54.5333	3
Pde9a	11.1099	34.4245	24.1646	25.0144	91.3036	74.6994	3
Pdgfc	26.1489	2.6079	0.975129	4.71425	1.43153	1.51514	1
Pdia3	103.46	60.81	42.5492	210.561	153.715	170.34	4
Pdia4	35.6125	15.5204	10.6152	108.589	39.1169	52.6953	4
Pdia5	5.43458	1.00298	0.839739	17.5058	1.96906	2.0161	4
Pdia6	86.6949	35.3427	22.2925	191.917	89.4291	111.258	4
Pdk2	24.658	125.667	209.497	30.05	219.559	225.34	3
Pdlim1	36.5529	2.64995	0.554334	11.028	7.70678	8.74596	1
Pdxk	4.05353	31.8088	39.4601	10.2098	75.8966	78.9419	3
Pdxp	60.1988	356.205	413.837	72.2583	151.073	157.93	2
Pdzd4	41.6458	85.6041	79.2652	50.3688	59.1205	62.946	2
Pea15a	73.802	258.341	312.146	184.739	518.623	459.771	3
Pecr	9.72555	3.21483	2.70774	24.8671	9.7442	9.3992	4
Peg12	11.9732	1.09059	0.22815	4.65737	0.581104	0.259152	1
Peg13	94.0693	250.476	217.764	67.6149	206.388	219.631	2
Pelp1	36.4772	12.8115	9.80288	53.3486	27.5075	28.8445	4
Pemt	5.15927	1.84727	2.80703	9.50575	4.63791	3.97221	4
Perp	1.16654	4.94508	12.2356	2.15243	6.55147	10.6953	3
Pex11a	3.81113	9.07394	8.54279	4.63694	12.3809	14.741	3
Pfkp	5.43522	35.4581	33.3285	19.5961	118.448	146.56	3
Pfn2	154.483	468.382	379.145	167.897	255.916	239.052	2
Pfn4	2.44933	3.78819	1.20562	4.16113	6.00113	4.08506	4
Pgbd5	20.6471	92.8641	105.827	24.4262	119.243	117.608	3
Pgr	0.249532	4.82004	1.28011	0.185501	6.88628	5.47917	3
Phactr1	14.6617	49.822	32.1883	25.4042	39.0262	40.1208	2
Phactr3	16.0228	67.75	76.4605	14.9272	41.6416	44.5147	2
Phf20l1	53.082	76.7239	25.9241	81.7739	80.0248	97.1919	4
Phlda1	5.25054	52.9988	34.5457	20.5234	13.832	12.687	2
Phyhip	6.83849	514.949	756.515	24.2627	508.144	552.464	2
Phyhipl	23.1058	76.7979	63.8757	17.2728	118.438	116.89	3
Pianp	2.36815	59.3701	104.384	8.69958	93.6351	93.7597	3
Pid1	11.5581	26.1011	4.90299	14.6454	17.4745	19.884	3
Pidd1	6.39951	1.15434	0.670042	17.2485	1.38947	1.57831	1
Pif1	60.0904	3.67341	0.131422	36.9393	0.574471	0.029938	1
Pigz	0.429526	4.22996	15.6282	2.76528	20.0956	22.8716	3
Pilra	0.0120997	0.218718	0.124684	0.997063	0.396007	0.238216	4
Pim1	53.5591	9.32057	4.82351	69.9111	15.5781	14.476	1
Pip5k1b	2.05832	16.0901	55.6585	2.61925	61.3192	59.3268	3
Pip5k1c	42.2851	230.383	365.75	61.8287	259.645	268.615	2
Pitpnc1	12.9692	31.9463	13.3617	14.9362	24.7901	26.5571	3
Pitpnm1	1.33743	76.1957	181.853	18.1494	228.484	237.925	3
Pkd2l2	3.76919	9.74895	8.66174	16.0774	19.9253	20.6699	3
Pkia	47.6572	196.762	155.753	57.6967	105.646	105.907	2
Pkib	0.901552	43.831	68.5245	1.94734	15.7901	16.5171	2
Pknox2	4.85428	21.7329	17.7831	5.35844	17.1761	18.9322	2
Pkp4	37.6782	129.995	125.399	51.1168	194.923	206.592	3
Pla2g10os	1.05122	4.16428	2.9219	10.5478	9.2264	10.1518	4
Plcb1	13.0798	15.9893	5.25819	10.5052	23.0289	24.007	3
Plcb4	14.1415	73.5068	113.768	47.229	335.298	330.65	3
Plch2	4.00458	97.4654	126.53	14.9569	129.557	177.986	3
Pld5	1.46574	30.6945	52.2613	2.40871	33.2378	37.5784	2
Plek2	0.123671	1.47119	1.47492	0.213624	0.679645	1.63634	2
Plekhb2	34.8416	109.347	97.8322	41.9856	212.206	201.878	3
Plin2	28.5128	7.8932	4.24588	41.6465	14.2316	16.8829	1
Plk1	101.951	6.42485	0.436827	59.8346	3.4586	2.91961	1
Plk4	28.4655	4.18233	1.03773	33.7027	3.54807	3.32789	1
Plk5	0.0836856	6.03879	26.033	5.84897	88.9857	115.055	3
Plod3	15.0087	7.40762	6.49794	48.8891	26.6654	30.2998	4
Plpp7	4.36678	21.6073	27.8631	4.45097	32.3719	29.798	3
Plppr4	2.22174	35.0935	10.7567	5.68094	35.2042	35.7585	3
Plppr5	5.28413	12.1963	1.35871	9.20907	13.3727	10.8029	3
Pls3	26.7186	13.9529	13.5193	41.7279	92.6181	87.6556	3
Plvap	0.217881	15.2963	27.2336	3.01357	21.355	20.8761	2
Plxnb2	195.4	40.0294	35.3783	255.749	66.7488	79.9013	1
Pmf1	138.653	15.6466	6.63414	114.573	9.6652	6.71245	1
Pnck	3.26076	42.4223	30.2292	9.93079	48.6703	59.6987	3
Pnma3	1.15188	5.00023	3.60262	3.36421	6.94038	8.89655	3
Pnmal2	48.9907	161.68	116.451	25.3265	182.988	205.198	3
Poc1a	14.3355	2.87911	1.62565	7.8337	3.2892	2.50526	1
Pola2	43.6765	6.91242	2.97897	67.0387	11.5797	13.0539	1
Pold1	47.9196	4.51746	3.34691	65.6713	13.2972	14.591	1
Pold2	114.451	34.4342	33.5069	88.004	27.4357	27.9692	1
Pold3	41.2356	10.9537	8.00787	44.2264	18.0522	20.9341	1
Pole2	24.9333	2.86251	0.710458	23.0869	1.95227	2.13775	1
Polh	18.391	6.09057	3.52157	20.8109	8.76102	8.22367	1
Polr2a	56.1019	9.75045	4.95941	83.6476	42.1892	46.8919	4
Polr3g	3.55016	1.17129	1.57862	4.14344	3.46445	3.58989	4
Pom121	24.5867	9.87685	13.1244	46.9672	32.4215	34.9236	4
Pop1	10.3744	2.18847	0.890743	19.8595	5.7108	6.6425	4
Popdc3	8.07129	1.03713	0.00908894	0.882614	0.0409423	0.110966	1
Por	21.6376	16.0788	14.9251	42.0611	66.9747	63.1553	3
Ppat	28.0058	9.36054	5.86476	39.4968	11.5275	12.0736	1
Ppfia4	3.07319	163.645	253.615	17.9601	160.598	218.021	2
Ppm1n	0.0772517	0.622962	0.349183	0.379166	0.214639	0.668572	2
Ppox	17.1984	6.59132	5.59734	62.2388	35.1105	43.5904	4
Ppp1r13l	4.33814	0.830699	0.850284	6.41295	2.52678	2.87487	1
Ppp1r14b	1133.55	241.994	16.1481	975.818	118.619	78.6212	1
Ppp1r1a	26.4289	209.521	146.612	23.9533	21.5268	18.8633	2
Ppp2r2b	92.3808	129.701	37.6325	36.8031	41.8891	40.7023	2
Ppp2r5b	48.0977	227.395	270.223	65.3067	149.16	155.236	2
Ppp3cb	94.1919	284.468	255.671	102.059	140.904	141.125	2
Ppp3cc	7.09012	28.6519	26.434	16.2044	20.7011	21.6515	2
Ppp3r1	98.0791	302.083	331.886	106.263	246.684	242.099	2
Prc1	107.545	9.44935	1.02027	84.3048	9.96916	11.5743	1
Prcd	3.58116	16.0234	24.5056	2.07514	8.39136	14.9108	2
Prdx4	121.056	28.6675	22.1032	177.649	36.129	32.7055	1
Prim1	103.32	13.6732	10.4572	91.5626	18.1242	19.9639	1
Prkar1b	8.64858	91.2522	232.068	31.2808	325.87	326.563	3
Prkcb	58.1837	130.881	78.2857	70.1572	201.31	229.611	3
Prkce	18.7826	102.172	95.1462	26.433	101.214	116.005	3
Prkcz	11.5603	104.226	175.199	17.1638	146.456	159.834	3
Prom2	0.0663238	0.630496	0.910875	1.00405	3.19065	4.29133	3
Prpf3	44.1185	18.7633	14.1193	49.2292	29.2057	32.5523	1
Prpf8	85.5962	25.2187	14.4652	132.763	100.172	106.873	4
Prph	0.371142	1.39697	0.327676	0.935492	0.196307	0.271783	2
Prr15	0.54872	3.11251	3.9623	1.28703	2.6133	3.31849	2
Prr7	9.14338	29.6874	5.92187	6.17246	7.19443	5.18806	2
Prrt1	8.60385	180.181	226.422	33.0075	283.104	314.528	3
Prrt2	8.79926	184.641	334.197	39.7313	376.363	480.599	3
Prtn3	4.34572	3.66778	0.798314	3.82778	0.933977	1.33458	1
Prune2	1.25268	58.3514	92.0361	13.818	141.093	196.442	3
Psd	15.7429	64.5827	142.336	28.4664	108.424	128.882	3
Psmc3ip	55.8835	9.73697	4.1543	50.7036	18.6139	12.8935	1
Psrc1	53.5431	3.71699	0.0291784	37.7742	1.63386	0.48251	1
Pten	25.5726	57.8413	40.744	28.8162	52.6743	51.7341	3
Ptgr1	7.64908	1.83824	0.309556	9.08673	1.84222	2.11191	1
Ptk2b	0.104453	0.656119	0.790061	2.7772	5.4136	2.31552	3
Ptk7	17.8309	4.15421	1.24232	43.0214	7.90313	7.42774	4
Ptp4a3	1.6866	8.43713	8.74928	13.091	16.8416	16.0951	3
Ptpn5	5.13857	13.8265	3.0683	2.74183	18.9786	17.2877	3
Ptprh	0.00567268	0.12928	0.124594	0.163922	0.656136	0.913511	3
Ptprn	1.6846	17.0847	35.3034	32.436	122.882	145.625	3
Ptprn2	6.47889	30.5778	56.8217	15.1705	75.7793	73.0257	3
Pttg1	28.591	29.4891	5.1368	79.2586	41.1089	64.4283	4
Purb	85.4345	278.422	112.125	88.7262	171.599	160.128	2
Pwp2	13.7952	4.3305	3.79599	31.6417	17.5567	18.0836	4
Pycr2	53.5072	25.9731	26.7873	61.2216	35.3453	34.7777	1
R3hdm4	71.2975	273.896	308.057	128.067	149.059	156.611	2
Rab10os	10.2463	27.4527	31.4604	27.9705	33.3993	44.3863	3
Rab15	85.1902	104.109	213.041	20.3105	82.3656	94.4876	2
Rab27a	1.81993	6.89835	7.09527	4.07319	13.7034	15.5353	3
Rab2a	505.532	1841.59	1717.19	236.575	319.739	316.546	2
Rab33a	12.1996	95.9827	88.9123	11.2206	27.0523	29.2661	2
Rab39b	17.946	36.9249	33.9565	20.8479	31.5483	31.88	2
Rab3a	139.632	936.056	1166.91	114.427	692.332	668.584	2
Rab3c	6.29225	55.9814	24.3311	7.08618	72.1979	76.3077	3
Rab40b	0.414559	5.81167	5.34552	1.2048	3.00887	4.13979	2
Rab4a	13.6712	157.303	217.617	21.7362	83.2918	91.5231	2
Rab4b	32.8083	127.878	198.761	50.7847	103.697	99.0365	2
Rab6a	128.417	343.816	289.311	109.04	252.94	269.298	2
Rab6b	87.5174	219.346	170.847	74.5068	182.29	204.616	2
Rab9b	2.96678	8.67803	7.47536	2.53174	11.9493	12.4332	3
Rabgap1l	13.393	25.0809	19.5036	15.6193	48.8432	60.214	3
Rac3	16.767	76.9278	37.3007	11.4009	23.4544	25.5712	2
Racgap1	193.594	17.4112	6.93284	154.345	15.0129	12.6738	1
Rad50	11.9588	2.46301	1.77757	16.3245	8.35	7.85164	1
Rad51	55.8282	4.37786	1.72941	43.0403	3.21788	3.4101	1
Rad54b	8.94187	0.55172	0.125413	16.5487	1.14535	1.26786	1
Rad54l	24.8764	1.84485	0.45679	22.5404	2.88292	3.67729	1
Rag1	0.496957	1.90114	0.370378	0.983462	0.41143	0.648153	2
Ralb	4.37869	32.6301	27.1559	15.6008	24.2477	21.6884	2
Ralgps1	15.3777	23.026	15.4981	26.0761	31.4344	38.0712	3
Ralyl	5.91091	105.973	150.174	2.80231	64.3348	61.966	2
Ramp3	1.97901	56.1861	148.924	1.59739	23.4881	25.511	2
Rangap1	176.919	49.7186	28.8055	138.865	107.3	108.793	1
Rap1gap	11.5435	559.043	631.147	33.4332	236.775	281.133	2
Rapgef3	2.12792	9.67524	0.785949	5.38204	14.0166	18.5029	3
Rapgef4	4.48852	41.9144	76.0915	12.837	124.208	138.056	3
Rapgefl1	4.00325	42.91	48.0387	7.29459	40.089	43.2106	2
Rara	1.28397	17.0627	24.0425	3.40649	12.7504	14.2542	2
Rars	71.694	22.921	18.3042	92.3823	46.1969	41.9024	1
Rasal1	0.0384431	1.62383	6.06445	0.816104	8.92872	13.4132	3
Rasd1	5.7373	3.189	1.21621	3.69785	7.27641	7.33401	3
Rasgef1a	0.377805	14.2823	54.2342	5.99586	75.5846	81.2838	3
Rasgef1c	22.5778	59.0303	15.6372	10.3659	3.79198	3.879	2
Rasgrf1	0.229688	9.6252	18.1249	6.55108	136.542	143.638	3
Rasl10b	12.1142	65.3149	71.2715	18.9392	101.471	99.0856	3
Rbfox1	14.1213	139.234	203.245	27.4182	152.624	165.029	2
Rbfox3	152.54	712.011	831.338	155.056	280.424	318.882	2
Rbm11	1.1619	2.43436	2.00091	2.24348	2.75722	2.91088	3
Rbm20	0.922099	3.48221	1.2725	2.07637	1.30035	1.33378	2
Rbm38	37.4839	6.53593	3.9376	78.6776	5.69866	6.47254	1
Rcan3	13.5009	38.593	42.3808	22.5124	52.7948	59.6992	3
Rcc1	76.2002	17.3633	10.7743	87.9292	13.7329	13.7305	1
Rcc2	198.708	42.6256	31.725	281.866	62.6283	55.2777	1
Rdh12	0.271741	2.21426	2.49227	3.70868	5.1519	7.21358	3
Rdm1	33.1191	5.49231	2.85498	25.9672	14.0186	12.4394	1
Rdx	101.424	26.6194	14.5741	136.107	67.7231	75.3578	1
Rec114	0.0337407	0.707418	1.11616	1.98501	2.90798	3.37328	3
Rec8	6.66193	1.07105	0.949109	72.8702	36.9659	54.2422	4
Recql4	9.20498	1.68082	1.2036	17.1529	4.72912	6.33436	4
Reep2	35.7346	122.348	140.242	57.3703	256.977	222.295	3
Reep5	37.8136	136.909	151.19	54.0425	191.946	207.177	3
Rell2	3.91169	62.5057	71.5403	13.6862	128.192	117.02	3
Resp18	1.20015	11.0912	9.40279	2.77576	55.7203	56.6088	3
Rfc3	81.1433	18.171	9.39078	100.253	18.3522	17.3355	1
Rfc4	96.9948	19.2196	9.13298	76.5417	10.504	9.5273	1
Rgcc	3.93044	19.3984	23.351	21.372	29.8305	33.3221	3
Rgl3	0.955499	15.623	27.6222	3.8053	42.4813	56.2229	3
Rgs12	34.3285	6.18217	0.573388	25.3134	8.10649	8.29359	1
Rgs13	0.434511	3.43927	0.0772126	15.9862	0.0326495	0.0216088	4
Rgs2	4.19104	11.9584	7.54861	12.333	12.0718	11.2536	3
Rgs7	9.21214	80.4883	91.5634	11.0977	73.8079	72.6848	2
Rhbdf2	0.23035	4.77159	3.31309	14.78	0.969145	1.20513	4
Rhbdl1	4.01745	41.5869	67.8535	16.6284	84.7786	87.8219	3
Rhof	0.968623	10.9851	9.66722	3.60166	12.4123	12.8378	3
Rhov	2.2677	8.64211	14.3089	1.62104	6.6479	6.57813	2
Rhox8	0.127229	2.28361	2.95824	4.55576	5.87027	7.19093	3
Ribc1	2.7565	0.667787	0.414571	4.85718	1.57487	1.34673	1
Rilp	0.462679	12.8915	5.39745	2.21205	3.13077	4.67175	2
Rimkla	12.4099	16.9278	8.12809	13.2427	17.091	20.1567	3
Rims1	21.9016	148.71	169.525	20.2887	280.726	372.091	3
Rims4	5.74014	85.6853	74.0223	7.48074	135.733	138.816	3
Rinl	0.626056	3.74368	5.24554	2.41333	2.77772	2.88357	2
Ripply2	4.89815	35.1223	56.0212	11.3295	35.3532	44.1194	2
Rit2	0.986294	138.224	109.651	5.35455	115.876	118.307	2
Rita1	10.4582	41.5977	44.3605	23.4676	22.8746	25.0807	2
Rnaseh2a	114.642	37.6343	39.738	93.5218	33.6345	32.4431	1
Rnaseh2b	99.3795	20.6525	8.93699	56.633	12.0024	12.47	1
Rnaseh2c	293.245	137.261	185.886	249.52	117.951	121.762	1
Rnasek	62.3616	344.707	650.077	85.4718	240.685	224.551	2
Rnd1	0.786601	8.62069	12.7596	9.01416	35.0878	36.3997	3
Rnd3	195.182	53.6297	12.6212	233.658	10.5692	9.64248	1
Rnf11	66.0715	271.181	353.588	82.0999	203.104	197.237	2
Rnf112	1.2671	95.8079	148.138	24.1516	296.486	414.347	3
Rnf138rt1	0.562969	2.75977	2.50051	0.108354	0.707675	0.542851	2
Rnf14	42.2526	166.079	142.387	76.2631	163.551	175.299	3
Rnf148	0.201982	0.0808282	0.0845138	0.194606	0.344957	0.221539	4
Rnf149	18.359	12.5727	12.5018	37.8258	26.1597	24.8348	4
Rnf19b	45.6025	171.307	179.737	34.5295	189.418	162.951	2
Rnf207	0.0648132	1.59226	1.73297	4.46138	4.17264	5.52961	4
Rnf208	28.5275	139.54	384.056	50.021	194.087	193.305	2
Rnf26	49.3882	20.1006	24.557	66.2913	35.8918	30.0366	1
Rnf43	0.495043	2.89623	3.53249	2.45097	2.31904	3.01042	2
Robo1	12.1212	4.14346	1.98306	34.8161	9.14741	9.39942	4
Rorc	1.33312	0.630262	4.44078	4.94931	15.9833	26.0552	3
Rpa1	124.988	32.9034	23.8402	92.0528	77.7085	73.6981	1
Rpa2	79.915	14.6094	10.3949	93.5436	20.0143	18.8076	1
Rph3a	4.80139	305.476	274.346	23.7974	261.532	274.287	2
Rpl12	1989.95	650.55	659.631	2086.86	556.313	489.759	1
Rpl36a	2606.2	855.705	791.011	1663.44	423.654	370.602	1
Rpn1	39.7926	33.9873	30.1815	114.122	74.8422	76.4207	4
Rpn2	65.9516	31.8831	31.655	152.657	107.594	105.44	4
Rpph1	2.97504	0.892027	0.192029	29.2568	34.7061	15.3445	4
Rprml	5.1147	0.253261	0.596904	20.5934	3.68632	5.79285	4
Rps19	3539.81	1098.16	996.955	1924.07	461.215	403.932	1
Rps19-ps3	3.52485	19.1022	25.9069	12.4702	5.83095	6.98623	2
Rps2	2186.91	585.974	465.968	2432.19	482.785	370.99	1
Rps6ka1	3.88118	120.368	128.537	13.8296	107.001	137.838	2
Rpsa	3909.89	1097.24	928.355	1297.17	284.916	252.06	1
Rragd	6.9086	26.2724	59.1417	16.1471	54.7022	62.6898	3
Rrm1	118.284	10.2843	3.28822	92.02	19.5274	20.8943	1
Rrm2	204.841	13.9818	0.439132	147.649	5.91211	1.8085	1
Rsph3b	84.7122	43.7342	40.2533	26.4908	17.0162	12.5337	1
Rspo2	0.239261	0.712728	0.435574	0.197489	0.798542	0.819117	3
Rtkn2	14.3069	2.3797	0.314017	9.86967	1.69602	2.19938	1
Rtn4rl1	0.661427	24.2824	52.902	2.64024	42.538	37.8882	3
Rtp1	0.157303	1.35417	0.201195	0.0960253	0.670692	0.58356	2
Rundc3a	99.3776	356.587	454.397	251.519	267.654	305	2
Rundc3b	14.5742	25.9392	13.789	13.4056	12.9348	14.0708	2
Rusc1	28.863	68.6533	53.2421	34.5788	92.2566	95.1679	3
Rusc2	19.103	45.7933	34.0438	13.7805	72.9407	74.7153	3
Ruvbl1	111.349	29.2396	23.8542	138.774	46.1539	42.5667	1
Ruvbl2	169.983	45.3159	34.4481	143.438	45.2324	45.0183	1
Rwdd2a	2.763	12.0392	10.8731	3.92129	12.1425	12.7181	3
Rwdd3	25.4524	50.6568	10.4257	30.7641	4.38862	6.86684	1
Rybp	17.7828	36.8529	25.4951	27.3431	27.3732	27.817	2
Ryk	63.8091	22.9441	12.6532	80.6412	27.5743	28.0152	1
S1pr5	0.444334	6.39434	11.0748	2.65768	22.1741	23.8149	3
Samd10	13.6645	32.5829	32.5582	19.012	35.8231	40.07	3
Samd11	0.177622	1.38635	1.27123	0.959954	2.1524	1.67205	3
Samd12	4.82071	10.497	5.60489	11.0407	19.1143	23.5514	3
Samd14	83.2662	501.682	284.279	78.1663	106.728	111.896	2
Sap30	87.0431	35.0956	53.3981	60.944	29.6484	24.2877	1
Sapcd1	0.747207	3.80126	1.78594	5.66587	7.22978	11.609	3
Sapcd2	38.4308	7.54824	1.60457	23.883	2.4731	2.04058	1
Sart1	47.9325	18.3703	15.0944	50.2227	37.4247	41.1581	1
Sart3	61.8649	25.0884	23.9731	77.5303	42.3156	47.6239	1
Sat2	10.5667	27.2841	21.7885	22.5467	27.2234	33.1212	3
Saxo2	3.99877	8.72068	15.1667	8.70908	9.5608	11.5304	2
Sbsn	9.69621	4.95891	3.77142	20.4328	19.5755	19.979	4
Scamp1	24.3301	102.695	89.5174	22.0641	109.49	112.685	3
Scamp5	31.7424	142.754	174.284	99.4742	234.319	231.042	3
Scg5	70.0954	358.654	547.24	152.013	352.22	265.496	2
Schip1	42.0157	483.864	596.657	77.8447	159.601	163.361	2
Scn1b	1.5764	436.657	2419.62	43.0164	1047.16	967.086	2
Scn2b	1.91231	48.8679	141.243	9.50176	203.789	216.515	3
Scn3b	8.56221	24.8091	2.28895	12.2889	2.39271	2.80889	2
Scnn1a	6.00865	1.2443	0.0435281	4.78328	0.663325	0.607129	1
Scoc	41.2717	203.135	231.581	75.8326	146.476	144.194	2
Scpep1	18.6944	10.5807	15.0207	49.4077	20.6858	21.8093	4
Scrn1	63.6241	199.307	129.068	40.4454	206.804	216.14	3
Scrn2	13.266	4.58829	5.74506	17.917	13.4437	13.3668	4
Scrt1	55.4434	134.71	114.803	45.8416	169.235	161.439	3
Sdc1	5.99206	1.93481	5.33601	12.0454	9.95334	9.12714	4
Sdf2l1	29.386	22.1777	22.884	33.9095	25.8379	34.4615	4
Sdk1	3.02616	1.59421	0.833616	7.79588	1.40437	1.28926	4
Sdr39u1	26.4261	107.371	149.255	40.4682	155.576	164.012	3
Sebox	0.422493	42.2349	81.0784	1.34261	12.2013	12.7797	2
Sec14l1	32.1937	135.165	117.9	36.0334	132.009	141.08	3
Sec61a1	63.8374	41.4771	25.709	174.696	81.9326	69.9132	4
Sel1l3	6.73335	87.4416	89.0597	24.6354	84.5347	100.19	3
Selenon	48.1885	16.3113	18.6244	95.6274	40.5364	43.8811	4
Selenot	40.3182	115.128	114.399	67.6484	138.408	126.944	3
Selenov	0.410177	2.10463	2.13736	2.91754	0.855717	0.483469	2
Sema4f	23.0089	20.6459	27.2776	25.2195	40.0193	48.6812	3
Sema6b	6.19125	31.4645	43.4279	12.7108	47.7182	45.5825	3
Sema7a	151.656	26.5415	39.1568	410.667	236.36	204.407	4
Serp2	40.2248	265.193	323.989	43.667	128.841	125.77	2
Sertm1	0.643252	1.52626	0.256587	2.08159	1.76487	1.46992	4
Setd3	128.526	350.975	379.991	86.0999	137.32	139.149	2
Sez6	26.4961	85.7031	20.1068	47.4535	55.1926	64.5024	3
Sf3a1	65.2799	22.7601	16.222	68.8946	42.9954	45.516	1
Sf3a3	112.684	34.3269	25.7163	124.775	52.9088	54.6948	1
Sf3b3	693.727	112.768	48.28	180.083	55.2941	60.0613	1
Sft2d1	19.8605	51.8542	58.1696	60.2429	65.2076	70.616	3
Sftpc	0.138548	4.74608	2.82684	4.95449	1.3308	0.759648	2
Sfxn3	13.0804	27.1933	30.2973	18.1021	54.8864	64.2099	3
Sgip1	13.8762	54.6281	41.9945	15.5432	68.1957	70.2679	3
Sgk1	8.71282	39.9818	35.4028	19.6977	67.7202	90.6988	3
Sgol2a	22.1714	1.536	0.284283	16.6325	1.63985	1.69258	1
Sgsm2	2.24359	12.2099	16.3236	7.62107	20.4111	25.0709	3
Sgtb	10.3752	19.9731	8.62028	11.3125	51.5979	51.4235	3
Sh2d5	1.07988	4.48582	6.80327	6.76226	18.4138	24.5425	3
Sh2d7	0.603479	2.67573	0.863546	0.671464	1.30606	1.08186	2
Sh3bgr	0.814094	10.8514	17.1106	5.10237	22.4198	29.5732	3
Sh3bp5	57.2533	126.188	85.1313	45.7822	82.9933	85.2539	2
Sh3gl2	77.7208	326.44	375.48	100.16	397.912	415.488	3
Sh3rf3	3.02084	11.4678	1.44728	1.83969	1.57877	2.0366	2
Shank3	126.242	943.49	980.98	25.9009	211.379	259.95	2
Shcbp1	39.59	3.00758	0.239598	32.9127	0.954184	0.431367	1
Shd	25.8634	63.1619	62.8765	34.9377	48.0617	51.0633	2
Shisa8	10.7617	127.857	142.544	11.2873	80.1265	90.0282	2
Shq1	5.74108	1.60429	0.871708	9.84536	2.71894	2.43272	1
Sidt1	0.396502	11.8852	13.4464	1.83326	22.1509	31.7721	3
Sipa1l3	75.131	29.6885	29.9867	91.6353	56.7519	63.2807	1
Sirt3	13.4616	58.3744	87.1283	17.9727	52.6343	54.0004	2
Ska1	14.4171	1.12329	0.0066899	15.9189	0.283317	0.140999	1
Skiv2l2	56.2638	19.7325	12.821	36.669	57.9944	56.9592	4
Slbp	139.076	43.9671	32.5671	92.2336	43.6165	39.3042	1
Slc12a5	0.728461	50.5949	68.387	10.1399	287.628	284.661	3
Slc12a8	0.397779	1.21072	0.668245	1.71318	5.62605	4.60562	3
Slc13a1	2.51364	9.13683	5.65585	2.04987	3.0483	3.37512	2
Slc16a11	0.314658	4.39052	28.1372	11.9095	87.6892	139.782	3
Slc16a14	1.67951	6.25767	2.24152	3.86732	4.20403	4.91196	3
Slc16a5	0.0622061	0.412205	0.219867	0.428599	1.27778	1.7457	3
Slc17a7	13.8764	727.319	1608.81	29.2279	419.418	469.831	2
Slc22a4	1.5245	24.4851	27.8291	6.11836	60.1884	73.9858	3
Slc25a16	9.9913	30.4058	28.3322	17.4065	20.7009	22.9354	2
Slc25a22	18.3777	190.873	268.008	51.0604	197.8	219.623	2
Slc25a33	9.7956	36.4006	43.2129	28.058	59.6121	59.9289	3
Slc25a40	2.43789	9.34502	8.63884	14.3174	14.2787	15.7546	3
Slc25a47	1.80775	0.76291	0.624967	5.09714	3.34867	3.57333	4
Slc26a9	0.111169	0.426125	0.037937	0.122393	0.0287904	0.0390039	2
Slc29a1	523.393	75.0935	13.2629	1137.33	56.2493	82.1502	1
Slc29a4	35.7886	24.1946	39.3793	70.3671	36.8495	46.8981	4
Slc2a6	1.37578	9.97857	10.1689	6.37669	24.2843	29.2048	3
Slc35f3	2.37432	17.0701	28.3456	3.0426	30.7899	34.6009	3
Slc35f4	0.495247	11.4656	8.69678	0.9908	3.19008	3.4795	2
Slc35g2	1.61054	27.1443	35.2588	5.37687	43.1916	43.137	3
Slc41a2	0.957078	3.5307	4.477	1.97897	7.98303	9.50612	3
Slc45a1	1.56192	17.7748	36.5718	5.92624	48.3399	50.2788	3
Slc48a1	14.5421	65.6597	80.8668	27.7511	96.8689	99.8168	3
Slc6a17	7.04708	36.7846	45.2794	6.55061	183.34	189.016	3
Slc6a8	21.8489	76.4955	91.7499	60.5096	108.618	124.243	3
Slc8a3	0.350817	10.6456	10.1773	3.61329	18.7545	24.4007	3
Slc9a3r2	9.47296	107.558	201.95	16.8121	94.5376	117.404	2
Slit3	0.148726	5.89094	4.45252	2.28902	7.96524	8.49981	3
Smarca5	100.768	25.8998	22.6287	144.134	44.58	44.5797	1
Smarcc1	72.6791	12.8308	6.1083	102.656	24.0348	23.8302	1
Smarcd3	24.4097	285.009	112.301	17.8095	71.0966	74.5838	2
Smc1a	129.25	28.9027	17.8439	134.598	91.761	95.821	1
Smc2	70.337	4.39159	0.913205	91.29	7.15386	7.38489	1
Smc4	150.669	15.6351	4.68976	133.096	12.5392	9.83682	1
Smchd1	40.5095	11.3173	6.70786	63.2187	22.2345	24.3357	1
Smco3	0.131903	1.60702	1.98457	0.25863	4.13559	4.9996	3
Smim10l1	33.4291	175.825	225.841	69.9558	166.91	173.409	2
Smim10l2a	3.6111	11.5522	11.0928	4.03443	9.28693	10.1017	2
Smim13	16.5618	47.542	49.0917	22.6867	79.2504	71.731	3
Smim14	43.8039	133.281	156.316	45.0876	109.08	113.465	2
Smim18	31.5634	87.6208	54.1972	18.7215	17.4758	17.4216	2
Smim19	17.0203	47.3864	56.4134	32.5374	43.055	43.2174	2
Smox	96.6448	33.6078	23.1749	62.1678	69.6541	71.1532	1
Smpd2	24.8566	3.96233	2.20797	63.4437	13.3346	15.529	4
Smtn	23.7426	2.04704	0.424337	19.2744	6.35007	6.57787	1
Snap25	96.8006	1979.11	4478	175.791	1997.23	2176.48	2
Snap47	76.9239	202.304	152.114	58.9967	238.516	247.901	3
Snap91	36.1226	138.906	121.631	38.1164	174.358	196.361	3
Snca	113.169	1039.79	550.531	49.3274	67.5103	60.9841	2
Sncb	31.5475	902.724	1677.91	36.3471	785.641	745.594	2
Snhg10	4.49836	20.907	24.7331	13.4639	13.2116	13.0174	2
Snhg7	5.25171	12.0093	22.1235	57.3582	24.2369	26.1602	4
Snph	1.43572	18.8934	26.7474	3.58715	80.7483	74.1508	3
Snrnp200	63.4472	12.6818	8.04498	97.4937	66.9883	71.0598	4
Snurf	168.8	1527.94	2259.96	176.649	844.211	797.972	2
Snx10	26.2068	60.2931	36.3933	45.4273	42.6427	40.3576	2
Snx13	7.56494	24.0323	28.9679	13.6262	41.7851	44.2004	3
Snx16	10.5154	31.1103	27.6656	10.049	22.2542	22.4036	2
Snx32	12.6518	36.4089	35.7654	33.8023	95.7124	117.586	3
Snx9	13.2545	6.88543	7.56264	23.9282	22.1495	23.7995	4
Sobp	26.4497	58.6658	38.565	26.0115	37.3789	37.0774	2
Sowaha	2.52313	28.579	44.161	74.162	34.808	39.0981	4
Sowahb	0.607181	18.4297	55.5266	1.41003	31.511	28.2325	2
Sp140	0.013401	3.37682	4.08774	2.62694	1.00629	0.419884	2
Sp3os	6.57339	25.8548	34.3156	11.7151	18.2369	17.8114	2
Spata20	0.0671015	1.95624	1.97567	0.0853428	0.772191	0.807555	2
Spata2l	1.06351	14.487	18.1692	1.23356	13.2763	15.2019	2
Spata5l1	19.323	11.0003	10.7699	17.7727	13.4611	16.2023	1
Spata9	0.335329	2.43605	1.80324	1.76095	3.05064	2.85081	3
Spc24	123.288	14.2506	7.23211	55.8857	7.52282	8.56608	1
Spdl1	20.826	1.16531	0.0865487	18.253	0.916017	0.616821	1
Speer4cos	0.0256495	0.208313	0.0679534	0.600616	1.70026	1.95837	3
Speg	0.919096	21.4021	29.9794	6.8292	68.2685	96.3053	3
Sphkap	37.7431	110.589	130.857	30.8327	241.205	274.14	3
Spidr	8.98122	1.3157	0.219267	9.40686	2.01258	1.54994	1
Spink13	0.039179	0.66838	0.0450725	0.082071	0.0775223	0.0880003	2
Spint2	9.4727	45.5284	64.6599	6.24445	48.5945	74.8069	3
Spock1	0.905088	46.2621	54.7021	6.81035	139.514	140.095	3
Spock2	20.5746	143.133	122.789	80.9923	592.385	531.213	3
Spon1	1.53256	19.8875	12.1871	9.81549	40.6122	41.6258	3
Spred3	3.92366	11.0553	6.611	14.0177	17.1701	23.2922	3
Sprn	0.563084	23.5257	27.1803	4.04849	22.3328	25.1648	2
Spry4	1.06857	9.94009	9.30925	7.56865	11.953	8.68733	3
Spryd3	18.0992	138.038	169.85	20.8772	142.214	126.056	2
Spryd7	4.90405	26.5596	32.5093	9.09108	27.5542	26.8993	2
Sptssb	0.640243	21.5231	29.2117	0.808635	14.3041	14.0386	2
Srp14	155.259	415.682	382.671	194.835	196.434	176.181	2
Srp54a	29.6839	12.4736	8.50555	38.6831	32.9915	34.284	4
Srr	53.1899	137.775	81.1575	63.2612	76.9022	92.2794	2
Srxn1	12.5044	40.5599	54.4211	20.0593	75.0579	72.7521	3
Ss18l1	12.174	21.8014	15.3808	16.611	23.0256	23.4167	3
Ss18l2	76.2671	310.331	429.54	85.8773	171.447	176.181	2
Ssbp4	37.7123	164.3	143.186	73.2228	111.351	107.892	2
Ssc4d	0.370579	1.30332	1.46462	1.97866	1.34589	2.14427	4
Ssrp1	253.22	69.3195	38.5437	282.98	101.49	103.876	1
Sstr3	2.50533	4.39044	10.5368	1.25951	8.32429	11.7929	3
St8sia5	0.532506	74.5172	138.768	6.47941	188.216	213.619	3
Stambpl1	3.10905	9.50294	5.88175	7.28704	20.5043	17.4087	3
Stap2	1.13974	1.92475	13.5378	5.64718	26.808	36.4866	3
Stard3nl	37.1428	72.4385	45.7325	47.3037	47.3011	48.6076	2
Stk32c	1.96373	9.03267	7.44875	3.05559	4.65023	6.37664	2
Stmn1-rs1	0.196983	46.5707	19.3134	0.138115	0.176311	0.206475	2
Stmn2	631.624	2851.38	1888.28	264.115	595.202	629.847	2
Stmn3	399.35	1445.22	1642.73	301.039	959.562	857.592	2
Stn1	16.9752	6.3645	4.14607	11.6243	8.89153	8.7301	1
Stradb	20.0358	36.3975	22.7793	33.6798	30.4623	32.4516	4
Stx1a	16.4744	50.913	14.434	26.246	2.9102	3.05318	2
Stx1b	35.897	258.53	231.533	42.9092	392.669	448.796	3
Stx7	50.0811	165.965	125.265	56.8908	100.923	105.735	2
Stxbp1	158.531	468.028	448.614	104.329	612.899	678.537	3
Sun1	47.2399	34.8431	43.6258	74.3947	78.4698	93.1334	4
Sun2	38.811	8.81955	10.0204	58.1056	57.329	53.7961	4
Supt16	84.5616	21.7067	11.9139	125.217	49.9355	51.2204	1
Sv2a	15.5206	89.7667	96.726	26.0024	318.878	321.072	3
Svop	8.0166	65.9282	146.319	7.6532	79.3114	82.4748	2
Sybu	1.97867	144.475	141.186	11.6091	91.9723	86.2708	2
Syn1	36.4766	105.818	88.3335	35.567	159.123	167.175	3
Syn2	24.2911	182.643	159.211	32.1856	177.617	182.874	3
Syn3	5.95799	10.5563	1.59807	6.39646	11.8985	14.1472	3
Sync	1.51861	5.09554	0.617393	0.993729	0.336465	0.484787	2
Syndig1l	4.44775	56.8425	52.5981	12.678	25.7363	22.7414	2
Syne2	19.7989	9.59869	7.1995	49.5353	29.1981	35.1053	4
Syngr1	25.446	236.355	312.814	72.9489	316.931	318.757	3
Syngr3	15.8287	86.2051	100.963	16.2898	81.9275	81.4815	2
Synpo	4.66083	1.76229	2.93382	9.05688	7.07719	8.81473	4
Synpr	14.9239	199.239	108.551	21.8326	38.0211	52.4226	2
Syp	107.462	604.568	802.844	161.872	894.333	838.198	3
Syt1	14.7995	96.5128	118.719	14.7	236.482	255.649	3
Syt12	2.20556	65.7612	109.787	17.3595	78.4628	79.4027	2
Syt3	2.98766	35.5022	53.3353	6.4602	48.9112	53.9831	3
Syt4	4.15427	172.064	156.763	19.7812	184.575	180.757	3
Syt5	3.82555	21.5171	12.7695	1.86648	7.90516	9.35786	2
Syt6	1.58024	3.96815	2.01467	1.99131	6.79434	10.1967	3
Syt9	21.8763	89.2557	74.2421	10.1714	35.467	41.5365	2
Sytl2	0.415849	10.6691	5.61347	2.02196	13.0707	15.663	3
Tacc3	101.964	6.82861	2.15461	76.2938	7.12655	6.39433	1
Taf15	186.468	41.3191	28.2598	213.384	93.9569	104.677	1
Taf5	15.0579	4.97378	4.77633	12.4002	7.44958	8.84876	1
Taf6l	15.6738	6.25778	6.17892	20.6969	10.426	10.2211	1
Tagln3	259.038	1492.1	1741.65	153.399	554.251	604.559	2
Tango2	12.6923	54.8895	65.0105	16.1474	62.3671	69.5787	3
Tango6	5.49211	1.91794	1.77845	7.60336	6.10289	7.12932	4
Taok3	15.5541	79.5525	67.7684	19.4709	56.0106	60.2324	2
Tbc1d30	6.37227	14.9295	9.59985	5.29034	28.5572	32.0204	3
Tbkbp1	10.22	38.6321	39.9515	23.3978	60.8238	71.8725	3
Tbl3	32.6178	11.6621	8.16863	51.1617	25.6533	23.5729	4
Tbr1	0.365526	1.91669	0.515546	0.798106	0.388617	0.464821	2
Tcap	0.135609	3.48329	4.98936	1.24213	4.63738	4.69648	3
Tceal3	80.1648	363.125	400.23	56.822	223.433	212.718	2
Tceal5	25.7706	242.244	279.448	13.5537	160.376	158.954	2
Tceal6	16.4879	87.9798	84.2543	17.3655	101.484	89.1448	3
Tcerg1l	1.64465	28.0825	8.17405	3.23121	2.44264	2.57089	2
Tcf15	1.4613	13.7923	1.61131	3.35217	4.38793	4.07277	2
Tcf3	140.06	30.7228	16.4894	139.104	27.4342	31.8621	1
Tcof1	28.5257	6.95094	7.37092	48.5161	16.9797	17.4131	1
Tcp11l2	8.02899	21.3891	19.8318	23.3453	42.7923	44.376	3
Tcta	9.32704	21.1805	18.1666	14.3417	35.4322	36.3779	3
Tcte1	0.848941	1.97414	0.810752	0.670806	2.12818	3.37288	3
Tdo2	0.0624287	2.3362	3.4748	1.62108	6.00674	10.6474	3
Tdp1	53.3868	21.512	18.2618	54.7124	19.1225	19.0118	1
Tead2	154.396	21.9255	0.435788	153.077	3.25781	4.20614	1
Tead4	0.174981	1.81083	2.90025	1.67126	5.76322	7.36334	3
Tekt2	1.88911	7.15469	1.31615	5.59028	1.58129	2.80197	4
Tenm2	1.86887	4.06491	0.924547	4.45432	11.3939	8.88805	3
Terf1	23.0133	10.3278	10.9888	26.5394	16.1755	19.5935	1
Tesc	1.5913	69.3151	519.331	10.2795	128.974	148.171	2
Tex14	3.0608	7.03878	1.62307	3.57723	0.798319	0.679644	2
Tex2	8.39864	27.8255	39.5138	13.1366	47.9249	49.3084	3
Tfap4	29.7388	4.58947	4.11164	45.765	6.97824	7.55383	1
Tfb1m	8.83563	3.12924	2.32967	9.42531	6.81451	7.42073	1
Tfr2	0.109044	0.762238	0.511012	0.730365	1.38729	1.42137	3
Tgif1	46.6796	5.00516	0.297213	76.4475	3.58152	3.55273	1
Tgif2	57.1684	7.25143	1.28676	60.4374	5.06894	6.19756	1
Tgm5	0.0573088	1.53052	1.87537	0.327712	1.92493	2.7827	3
Thbs4	0.580471	0.06534	0.0101975	0.55679	0.087684	0.16043	1
Them4	9.83389	21.5898	20.7175	12.3973	33.0537	40.0526	3
Thop1	44.1211	12.9439	13.033	65.1262	31.6006	30.3658	1
Thra	189.54	796.301	714.197	104.297	416.735	439.989	2
Thrsp	7.20337	160.139	295.885	37.9922	103.369	105.089	2
Timeless	29.7776	4.53687	1.42407	39.9628	6.29623	6.86109	1
Timp2	5.82319	46.5049	18.8717	31.0601	42.5324	52.9373	3
Tipin	92.9733	31.1234	41.9165	117.385	31.6864	33.7654	1
Tk1	95.4364	6.25779	0.0608798	75.5572	1.47966	0.97333	1
Tkfc	16.0403	6.09696	2.31019	15.189	9.05466	9.12662	1
Tle2	2.64727	9.77628	10.1604	29.2994	84.9588	124.695	3
Tle6	1.14793	0.324176	0.201844	2.46063	3.33233	4.97865	3
Tln1	32.183	101.756	114.477	38.6875	50.0159	51.1739	2
Tmem107	32.1641	6.5992	5.61977	38.9596	10.4412	12.9578	1
Tmem108	0.762249	6.23669	17.0932	2.62336	18.9222	24.0965	3
Tmem114	0.885179	4.84283	1.84254	0.146815	1.56547	1.5914	2
Tmem117	1.38116	11.0725	7.10981	2.55027	9.29052	8.81312	2
Tmem130	0.382551	16.2917	29.6493	3.43833	72.6151	73.5644	3
Tmem132c	0.397022	4.02085	6.08024	0.978467	17.0594	16.3536	3
Tmem132e	5.2479	4.07344	4.40576	22.1966	12.2846	14.3369	4
Tmem141	2.96385	51.1375	117.954	3.27375	32.6436	34.205	2
Tmem145	9.37265	63.7937	78.3512	37.4758	149.636	192.595	3
Tmem150c	7.0714	27.6481	26.6075	7.93232	27.8731	29.3693	3
Tmem151a	2.92882	17.965	35.7748	3.99519	49.1071	50.3258	3
Tmem158	9.56661	42.1617	17.9537	9.4676	15.5417	13.9597	2
Tmem163	0.731175	47.2216	121.86	22.9749	58.1562	69.0531	2
Tmem169	6.44783	17.6283	12.1919	8.31244	11.0872	11.4747	2
Tmem176a	0.708463	6.15132	0.565083	26.7641	7.5449	8.28827	4
Tmem179	2.48317	10.1388	3.37554	1.68125	11.6864	12.1866	3
Tmem181c-ps	0.941603	24.5786	22.3905	4.40991	19.4061	27.4469	2
Tmem191c	2.74568	25.533	6.97055	18.3207	26.9217	26.7782	3
Tmem200c	20.1973	3.51251	0.376137	10.3042	5.27869	5.58323	1
Tmem229b	19.4007	94.8778	145.651	19.9272	72.8867	79.096	2
Tmem240	3.51959	116.902	212.132	10.886	112.327	124.221	2
Tmem25	3.58575	24.038	52.3919	10.6685	103.465	117.56	3
Tmem266	1.77657	37.9519	99.2822	7.1618	62.7619	70.5868	2
Tmem269	0.134323	1.43693	2.31178	1.35609	2.1262	2.73189	3
Tmem38a	11.0777	57.7171	76.1048	18.3603	99.0159	89.9022	3
Tmem39b	12.3435	3.47677	2.58601	24.8959	7.24245	6.87952	4
Tmem50b	17.0505	83.3954	83.4392	24.3798	139.787	131.041	3
Tmem51	1.28899	12.0216	16.3428	9.43431	25.4239	28.9381	3
Tmem51os1	0.0214661	0.492631	0.432741	0.631581	1.8635	2.11199	3
Tmem56	1.57139	17.5113	23.727	3.63623	41.1007	44.7474	3
Tmem59l	2.63229	119.092	313.996	18.9899	428.853	463.13	3
Tmem62	3.1519	23.1049	49.2931	10.887	46.2927	59.1806	3
Tmem63c	0.914048	21.0485	17.6149	6.66124	52.9479	65.4414	3
Tmem65	40.417	93.4189	104.771	46.9352	79.7879	79.9821	2
Tmem68	8.7828	29.9886	21.6565	24.8673	27.153	26.0891	3
Tmem8	0.945487	3.94229	6.7674	3.11768	14.0632	19.2351	3
Tmem82	0.542515	1.2449	0.444238	1.70941	2.62883	2.71122	3
Tmem91	14.0185	63.7709	36.1641	51.8793	12.1018	10.8745	2
Tmem97	22.9764	13.8213	17.8955	49.7129	18.6526	15.7143	4
Tmod1	1.32229	45.2884	32.5649	5.60106	53.0092	68.1347	3
Tmpo	348.655	55.0356	27.6894	309.634	54.5958	59.0626	1
Tmtc4	32.3548	92.3757	106.248	14.2682	37.9628	40.7281	2
Tmub1	8.2638	28.207	40.1828	13.7659	30.4925	28.9909	2
Tnfaip8l3	0.943382	1.12173	0.0569785	0.200422	0.310791	0.364011	1
Tnfrsf25	0.158064	0.0326123	0.0103435	0.591979	0.729003	1.15558	3
Tnfsf12	0.26202	3.74199	15.883	6.65521	21.5195	23.2783	3
Tnfsf13	0.0787724	1.02623	1.85777	3.43185	4.11191	6.0383	3
Tnnc1	1.64237	2.93134	5.17832	2.40505	5.14388	5.09264	3
Top2a	270.364	7.22919	0.0697126	206.081	3.17883	0.387468	1
Topbp1	49.4174	7.79797	2.75932	62.9684	13.7488	13.9964	1
Tpbgl	0.237694	1.27741	0.682434	0.99592	2.48019	2.18545	3
Tpm1	104.162	360.416	398.101	131.884	249.311	271.861	2
Tppp	4.35259	39.9303	55.6505	4.94828	102.797	111.352	3
Tprgl	70.0865	241.391	333.56	123.034	242.579	236.164	2
Tpx2	109.909	6.14265	0.309319	92.8913	3.10404	1.588	1
Traip	18.2573	2.43011	0.814376	24.1804	2.34907	2.04119	1
Trappc2	27.4403	83.0891	105.303	29.852	52.7639	55.4892	2
Trappc6b	51.1406	132.97	160.813	67.3968	113.927	104.055	2
Trim28	356.885	95.6629	51.1706	283.143	107.728	111.135	1
Trim46	16.7195	66.1027	46.4994	17.2551	35.3189	41.5027	2
Trim66	0.0803736	0.809782	1.01466	4.24154	7.18641	9.6076	3
Trim67	13.3048	21.6652	5.545	17.5578	28.0258	31.4938	3
Trip10	12.2624	2.05752	0.942681	21.749	6.37518	8.73727	4
Trip13	38.895	4.56773	1.08411	15.199	0.986901	0.692823	1
Triqk	2.96968	6.03862	3.57716	4.79113	7.08638	6.99159	3
Trnp1	12.3518	198.875	300.017	15.0063	226.406	206.205	2
Troap	31.2192	2.19624	0.0258144	41.359	0.99008	0.148871	1
Trp53	156.75	24.7733	8.21054	127.422	34.8212	48.5553	1
Trp53inp2	50.0047	130.13	99.1673	59.1252	163.163	156.726	3
Trpc1	3.45355	8.40954	5.78538	3.65662	25.9502	27.0516	3
Trpv2	4.92333	6.76875	6.41219	5.73763	12.2819	19.2982	3
Tsc22d1	342.186	732.544	607.178	383.464	319.728	302.416	2
Tsku	23.0212	4.13907	0.235838	24.6511	1.70533	1.74898	1
Tspan17	1.64085	55.1233	143.935	4.66196	76.6196	99.3115	2
Tspan4	40.0683	279.475	183.745	33.4466	101.655	120.406	2
Tspan7	32.6733	625.823	1100.19	105.543	828.139	807.673	2
Tspan9	3.4687	129.171	221.338	21.8228	182.218	177.267	3
Tspoap1	9.65906	45.6628	32.5031	54.8233	114.474	137.062	3
Tspyl4	44.6589	180.119	128.913	44.3474	341.243	358.431	3
Tspyl5	4.80588	13.7087	10.7613	6.86769	14.3825	15.4017	3
Ttc17	10.2722	36.6249	47.1207	28.5321	49.4853	55.0625	3
Ttc34	0.217649	1.71345	2.52003	0.287561	1.42869	1.53615	2
Ttc9	6.60787	31.9744	36.6747	6.09135	33.9759	38.5235	3
Ttf2	15.9037	1.63101	0.359252	22.5533	2.27423	2.0723	1
Ttk	29.7499	1.68242	0.162923	28.7577	0.73473	0.260774	1
Ttll11	2.82036	12.9049	18.845	3.43853	17.0207	18.5733	3
Tub	23.4481	31.2311	14.5083	39.4364	62.7781	63.5501	3
Tuba4a	4.85004	337.418	497.919	16.9938	408.767	404.132	2
Tubb2a	383.393	1170.94	242.617	160.739	280.087	245.636	2
Tubb4a	124.144	1104.4	1895.12	125.332	935.349	1004.65	2
Tubb6	4.63613	5.25913	3.37724	17.5253	11.429	10.3369	4
Tubg2	3.62693	28.535	30.4368	5.7458	28.4948	32.5376	3
Tunar	6.65404	105.321	112.192	3.45728	40.1854	45.234	2
Tusc2	25.588	86.3705	146.595	38.8856	99.806	93.8858	2
Tusc5	0.0115106	0.171513	0.113184	0.63333	0.441818	0.426541	4
Tyms	161.884	19.0548	1.65958	49.3784	9.36293	12.0436	1
Ubap2	51.7937	15.4215	11.4281	75.5501	32.2613	33.5042	1
Ubash3b	10.5566	25.3945	28.9498	13.9167	67.927	65.1071	3
Ube2c	543.765	63.8402	5.3291	282.753	14.9548	9.87868	1
Ube2j1	25.5838	83.268	86.5513	40.0084	78.0402	80.6407	2
Ube2ql1	57.8205	255.341	75.1579	17.123	100.382	89.7709	2
Ube2t	33.7989	8.82728	4.38605	29.5088	3.86318	3.4769	1
Ubl3	76.42	152.94	210.129	71.2375	213.997	199.485	3
Ubr7	82.0843	22.7169	14.015	59.5539	30.8795	27.1865	1
Ubtd1	3.42496	46.2372	59.9872	6.87967	17.8928	18.4923	2
Ubxn10	0.205552	0.742703	0.293675	0.359477	1.33222	2.02103	3
Uchl4	0.0659279	0.955083	0.651601	4.2869	5.03367	4.03439	4
Uhrf1	144.036	5.68436	0.0672733	105.447	2.52365	0.984216	1
Umad1	18.588	44.2224	49.2856	18.5782	30.5588	31.4221	2
Unc13c	0.988744	20.6688	32.8443	2.24322	70.939	62.9008	3
Unc5a	1.3599	7.0474	15.8952	2.23981	24.455	29.7911	3
Ung	53.6142	10.3902	6.557	51.1495	4.44567	3.45279	1
Unkl	6.30111	20.7655	23.7807	19.4071	40.8886	53.7533	3
Upf1	52.5009	24.4215	22.0199	79.3323	64.1701	73.0821	4
Uqcrb	301.911	1335.1	1831.54	178.069	455.786	425.168	2
Usp18	0.0261176	2.79798	1.51666	34.3262	7.28657	1.59374	4
Usp2	1.4823	16.1323	45.1355	7.37028	72.3549	80.7819	3
Usp29	8.0761	15.4449	5.69411	8.50703	10.7324	11.1585	2
Usp32	12.3249	26.6955	21.7051	19.8425	41.0528	44.7546	3
Usp46	40.0891	129.89	110.222	54.8116	90.7455	88.0157	2
Vamp1	1.1587	60.8502	150.166	16.0903	241.241	244.988	3
Vamp2	119.193	1154.23	1315.87	136.634	738.982	759.633	2
Vamp4	45.2404	150.857	172.865	54.8964	96.9279	101.436	2
Vars	77.8187	11.1962	9.60301	113.165	38.6697	45.1502	1
Vash2	5.07527	30.7981	0.876245	7.18624	1.23089	1.51632	2
Vat1	145.736	27.6613	3.22368	75.2526	32.0581	31.8508	1
Vegfc	8.77364	12.721	5.22296	6.11683	6.72831	6.84606	2
Vgf	2.60291	28.266	14.4112	7.59952	28.5232	27.8503	3
Vgll4	50.8135	8.02619	3.60911	74.485	22.2969	25.0774	1
Vipr1	9.58995	1.59247	0.851676	8.98745	2.37531	5.34422	1
Vmn1r45	0.0430116	0.0780672	0.0763546	0.20537	0.0152494	0.00818853	4
Vmn2r87	0.0718641	0.119043	0.0702763	0.579371	0.550335	0.81309	4
Vrk1	27.363	5.18457	2.9526	31.2685	6.71249	7.50521	1
Vsnl1	6.45822	662.002	1353.52	15.6205	438.041	495.544	2
Vstm2l	6.05244	49.4703	9.09417	4.73355	57.5819	47.994	3
Vti1b	68.673	224.589	284.391	90.0013	185.985	170.713	2
[truncated: 65 more rows]
