# Supplementary material for: G-quadruplexes as a source of vulnerability in BRCA2-deficient granule cell progenitors and medulloblastoma
Source: Proc Natl Acad Sci U S A. 2025 Aug 25;122(35):e2503872122. doi: 10.1073/pnas.2503872122 (PMC12415258; doi:10.1073/pnas.2503872122)
Supplement: Supplementary file 4 — Dataset S03 (XLSX) [file pnas.2503872122.sd03.xlsx]

## Sheet: Info
Mouse Medulloblastoma Mutation Calls and G4-overlaps
Column Name	Definition
seqnames	Chromosome in mm.10
start	Nucleotide position start
end	Nucleotide position end
sample	Mouse medulloblastoma individual tumor sample
MutType	Type of mutation (deletion, inversion, tandem duplication, translocation, copy number gain, copy number loss)
annotation	Genomic region annotation from ChIPSeeker annotatePeak function
PQScount	Number of putative G-quadruplexes
meanPQSscore	Mean G-quadruplex forming score as determined in pqsFinder
width	Nucleotide width between start and end of each mutation
widthKb	Nucleotide width in Kb
PQSperKb	Count of total number of putative G-quadruplexes per Kb of mutation size
LiK_Overlaps_100bp_1st	Overlaps with experimentally-determined LiK G4 dataset within a 100bp window of mutation start site
LiK_TF_100bp_1st	True/false
PDS_Overlaps_100bp_1st	Overlaps with experimentally-determined PDS G4 dataset within a 100bp window of mutation start site
PDS_TF_100bp_1st	True/false
pqs_Overlaps_100bp_1st	Overlaps with computationally-determined putative G4 dataset within a 100bp window of mutation start site
pqs_TF_100bp_1st	True/false
LiK_Overlaps_100bp_2nd	Overlaps with experimentally-determined LiK G4 dataset within a 100bp window of mutation end site
LiK_TF_100bp_2nd	True/false
PDS_Overlaps_100bp_2nd	Overlaps with experimentally-determined PDS G4 dataset within a 100bp window of mutation end site
PDS_TF_100bp_2nd	True/false
pqs_Overlaps_100bp_2nd	Overlaps with computationally-determined putative G4 dataset within a 100bp window of mutation end site
pqs_TF_100bp_2nd	True/false
LiK_Overlaps_1Kb_1st	Overlaps with experimentally-determined LiK G4 dataset within a 1Kb window of mutation start site
LiK_TF_1Kb_1st	True/false
PDS_Overlaps_1Kb_1st	Overlaps with experimentally-determined PDS G4 dataset within a 1Kb window of mutation start site
PDS_TF_1Kb_1st	True/false
pqs_Overlaps_1Kb_1st	Overlaps with computationally-determined putative G4 dataset within a 1Kb window of mutation start site
pqs_TF_1Kb_1st	True/false
LiK_Overlaps_1kb_2nd	Overlaps with experimentally-determined LiK G4 dataset within a 1Kb window of mutation end site
LiK_TF_1kb_2nd	True/false
PDS_Overlaps_1kb_2nd	Overlaps with experimentally-determined PDS G4 dataset within a 1Kb window of mutation end site
PDS_TF_1kb_2nd	True/false
pqs_Overlaps_1kb_2nd	Overlaps with computationally-determined putative G4 dataset within a 1Kb window of mutation end site
pqs_TF_1kb_2nd	True/false
Specifically for Indels
Ref	Reference sequence from mm.10
Alt	Mutation sequence
Func.refGene	Genomic region annotation
Gene.refGene	Nearest genes
GeneDetail.refGene	Distance in bp from nearest genes
IndelClass	Type of indel ( deletion, insertion)

## Sheet: SVs
seqnames	start	end	sample	MutType	annotation	PQScount	meanPQSscore	width	widthKb	PQSperKb	LiK_Overlaps_100bp_1st	LiK_TF_100bp_1st	PDS_Overlaps_100bp_1st	PDS_TF_100bp_1st	pqs_Overlaps_100bp_1st	pqs_TF_100bp_1st	LiK_Overlaps_100bp_2nd	LiK_TF_100bp_2nd	PDS_Overlaps_100bp_2nd	PDS_TF_100bp_2nd	pqs_Overlaps_100bp_2nd	pqs_TF_100bp_2nd	LiK_Overlaps_1Kb_1st	LiK_TF_1Kb_1st	PDS_Overlaps_1Kb_1st	PDS_TF_1Kb_1st	pqs_Overlaps_1Kb_1st	pqs_TF_1Kb_1st	LiK_Overlaps_1kb_2nd	LiK_TF_1kb_2nd	PDS_Overlaps_1kb_2nd	PDS_TF_1kb_2nd	pqs_Overlaps_1kb_2nd	pqs_TF_1kb_2nd
chr1	96080993	96113445	MMB1	deletion	Distal Intergenic	60	43.4833	32453	32.453	1.84883	0	FALSE	0	FALSE	0	FALSE	0	FALSE	0	FALSE	1	TRUE	0	FALSE	0	FALSE	9	TRUE	0	FALSE	0	FALSE	7	TRUE
chr10	36072422	36073713	MMB1	deletion	Distal Intergenic	3	25	1292	1.292	2.32198	0	FALSE	0	FALSE	1	TRUE	0	FALSE	0	FALSE	0	FALSE	0	FALSE	0	FALSE	5	TRUE	0	FALSE	0	FALSE	12	TRUE
chr11	120321196	120328145	MMB1	deletion	Distal Intergenic	35	26.4	6950	6.95	5.03597	0	FALSE	0	FALSE	0	FALSE	0	FALSE	0	FALSE	0	FALSE	0	FALSE	0	FALSE	0	FALSE	0	FALSE	0	FALSE	0	FALSE
chr12	27263638	27672245	MMB1	tandem-duplication	Promoter (<=1kb)	1492	35.8224	408608	408.608	3.65142	0	FALSE	0	FALSE	0	FALSE	0	FALSE	0	FALSE	0	FALSE	0	FALSE	2	TRUE	1	TRUE	1	TRUE	1	TRUE	3	TRUE
chr13	30390256	30450136	MMB1	deletion	Exon (ENSMUST00000120812.1/ENSMUST00000120812.1, exon 1 of 1)	165	32.9879	59881	59.881	2.75547	0	FALSE	0	FALSE	0	FALSE	0	FALSE	0	FALSE	0	FALSE	0	FALSE	0	FALSE	4	TRUE	1	TRUE	1	TRUE	7	TRUE
chr13	69396430	74976960	MMB1	inversion	Promoter (<=1kb)	22042	34.7389	5580531	5580.53	3.9498	0	FALSE	0	FALSE	0	FALSE	0	FALSE	0	FALSE	0	FALSE	0	FALSE	1	TRUE	0	FALSE	0	FALSE	0	FALSE	0	FALSE
chr13	73159825	75112948	MMB1	tandem-duplication	Promoter (<=1kb)	7977	34.6476	1953124	1953.12	4.08423	0	FALSE	0	FALSE	0	FALSE	0	FALSE	0	FALSE	0	FALSE	0	FALSE	0	FALSE	0	FALSE	0	FALSE	0	FALSE	0	FALSE
chr14	117737267	117842361	MMB1	deletion	Intron (ENSMUST00000088483.9/23888, intron 5 of 9)	343	34.5131	105095	105.095	3.26371	0	FALSE	0	FALSE	1	TRUE	0	FALSE	0	FALSE	0	FALSE	0	FALSE	0	FALSE	0	FALSE	0	FALSE	0	FALSE	8	TRUE
chr16	63043419	63077095	MMB1	inversion	Intron (ENSMUST00000231727.1/ENSMUST00000231727.1, intron 3 of 4)	73	37.2192	33677	33.677	2.16765	0	FALSE	1	TRUE	1	TRUE	0	FALSE	0	FALSE	1	TRUE	0	FALSE	0	FALSE	3	TRUE	0	FALSE	1	TRUE	2	TRUE
chr16	67091232	67091610	MMB1	inversion	Intron (ENSMUST00000114292.7/239857, intron 1 of 9)	0	NA	379	0.379	0	0	FALSE	0	FALSE	0	FALSE	0	FALSE	0	FALSE	0	FALSE	1	TRUE	1	TRUE	5	TRUE	0	FALSE	0	FALSE	3	TRUE
chr4	45771809	45793593	MMB1	tandem-duplication	Exon (ENSMUST00000121867.1/ENSMUST00000121867.1, exon 1 of 1)	139	35.5612	21785	21.785	6.38054	0	FALSE	0	FALSE	0	FALSE	0	FALSE	0	FALSE	0	FALSE	1	TRUE	1	TRUE	0	FALSE	0	FALSE	0	FALSE	2	TRUE
chr5	31001494	129881159	MMB1	deletion	Promoter (<=1kb)	380860	36.6422	98879666	98879.7	3.85175	0	FALSE	0	FALSE	0	FALSE	0	FALSE	0	FALSE	0	FALSE	0	FALSE	0	FALSE	1	TRUE	0	FALSE	0	FALSE	10	TRUE
chr6	27185161	27191737	MMB1	deletion	Distal Intergenic	12	43.6667	6577	6.577	1.82454	0	FALSE	0	FALSE	1	TRUE	0	FALSE	0	FALSE	0	FALSE	0	FALSE	0	FALSE	3	TRUE	0	FALSE	0	FALSE	3	TRUE
chr8	5613102	18328484	MMB1	inversion	Promoter (<=1kb)	47222	35.3485	12715383	12715.4	3.71377	0	FALSE	0	FALSE	0	FALSE	0	FALSE	0	FALSE	0	FALSE	0	FALSE	0	FALSE	0	FALSE	0	FALSE	0	FALSE	2	TRUE
chr8	12328312	48627573	MMB1	tandem-duplication	Promoter (<=1kb)	123887	36.0155	36299262	36299.3	3.41293	0	FALSE	0	FALSE	0	FALSE	0	FALSE	0	FALSE	1	TRUE	0	FALSE	1	TRUE	8	TRUE	0	FALSE	2	TRUE	9	TRUE
chr8	12329903	48049064	MMB1	inversion	Promoter (<=1kb)	121593	36.0068	35719162	35719.2	3.40414	0	FALSE	0	FALSE	2	TRUE	0	FALSE	0	FALSE	0	FALSE	1	TRUE	2	TRUE	3	TRUE	0	FALSE	0	FALSE	7	TRUE
chr8	12330045	51525708	MMB1	tandem-duplication	Promoter (<=1kb)	130111	36.0546	39195664	39195.7	3.31953	1	TRUE	1	TRUE	0	FALSE	0	FALSE	0	FALSE	0	FALSE	1	TRUE	2	TRUE	3	TRUE	1	TRUE	1	TRUE	2	TRUE
chr8	12343487	52583084	MMB1	inversion	Promoter (<=1kb)	132117	36.0926	40239598	40239.6	3.28326	0	FALSE	0	FALSE	0	FALSE	0	FALSE	0	FALSE	0	FALSE	0	FALSE	0	FALSE	2	TRUE	0	FALSE	0	FALSE	6	TRUE
chr8	12344391	52586330	MMB1	inversion	Promoter (<=1kb)	132119	36.0932	40241940	40241.9	3.28312	0	FALSE	0	FALSE	0	FALSE	0	FALSE	0	FALSE	2	TRUE	0	FALSE	0	FALSE	5	TRUE	0	FALSE	0	FALSE	1	TRUE
chr8	12344698	60864795	MMB1	inversion	Promoter (<=1kb)	151678	36.2807	48520098	48520.1	3.12609	0	FALSE	0	FALSE	1	TRUE	0	FALSE	0	FALSE	0	FALSE	0	FALSE	0	FALSE	4	TRUE	0	FALSE	0	FALSE	4	TRUE
chr8	12344705	52585401	MMB1	inversion	Promoter (<=1kb)	132115	36.0935	40240697	40240.7	3.28312	1	TRUE	1	TRUE	0	FALSE	0	FALSE	0	FALSE	0	FALSE	0	FALSE	0	FALSE	4	TRUE	1	TRUE	1	TRUE	4	TRUE
chr8	12345249	48629290	MMB1	inversion	Promoter (<=1kb)	123794	36.016	36284042	36284	3.4118	0	FALSE	0	FALSE	2	TRUE	0	FALSE	0	FALSE	0	FALSE	0	FALSE	0	FALSE	2	TRUE	0	FALSE	1	TRUE	3	TRUE
chr8	12367696	48628039	MMB1	inversion	Promoter (<=1kb)	123678	36.0165	36260344	36260.3	3.41083	0	FALSE	0	FALSE	2	TRUE	0	FALSE	0	FALSE	0	FALSE	0	FALSE	0	FALSE	5	TRUE	0	FALSE	0	FALSE	6	TRUE
chr8	12383187	51525208	MMB1	inversion	Promoter (<=1kb)	129812	36.0579	39142022	39142	3.31644	0	FALSE	0	FALSE	0	FALSE	1	TRUE	1	TRUE	0	FALSE	1	TRUE	1	TRUE	10	TRUE	1	TRUE	1	TRUE	0	FALSE
chr8	12383189	48042983	MMB1	inversion	Promoter (<=1kb)	121280	36.0091	35659795	35659.8	3.40103	0	FALSE	0	FALSE	0	FALSE	1	TRUE	1	TRUE	0	FALSE	1	TRUE	1	TRUE	10	TRUE	1	TRUE	2	TRUE	2	TRUE
chr8	21178596	48734272	MMB1	inversion	Promoter (<=1kb)	92153	36.3992	27555677	27555.7	3.34425	0	FALSE	0	FALSE	0	FALSE	0	FALSE	1	TRUE	0	FALSE	0	FALSE	1	TRUE	0	FALSE	2	TRUE	1	TRUE	0	FALSE
chr8	21220936	60986418	MMB1	inversion	Promoter (<=1kb)	119956	36.6498	39765483	39765.5	3.01659	0	FALSE	0	FALSE	1	TRUE	0	FALSE	0	FALSE	0	FALSE	0	FALSE	0	FALSE	1	TRUE	0	FALSE	0	FALSE	2	TRUE
chr8	26539430	65206129	MMB1	tandem-duplication	Promoter (<=1kb)	109659	36.8136	38666700	38666.7	2.83601	0	FALSE	0	FALSE	0	FALSE	0	FALSE	0	FALSE	0	FALSE	1	TRUE	1	TRUE	4	TRUE	0	FALSE	0	FALSE	2	TRUE
chr8	26539607	36371351	MMB1	deletion	Promoter (<=1kb)	33414	36.293	9831745	9831.75	3.39858	1	TRUE	1	TRUE	0	FALSE	0	FALSE	0	FALSE	0	FALSE	1	TRUE	1	TRUE	1	TRUE	2	TRUE	2	TRUE	6	TRUE
chr8	36371348	65206129	MMB1	tandem-duplication	Promoter (<=1kb)	76245	37.0418	28834782	28834.8	2.6442	0	FALSE	0	FALSE	0	FALSE	1	TRUE	1	TRUE	0	FALSE	2	TRUE	2	TRUE	6	TRUE	0	FALSE	0	FALSE	2	TRUE
chr8	48042982	51524952	MMB1	deletion	Promoter (<=1kb)	8532	36.752	3481971	3481.97	2.45034	0	FALSE	0	FALSE	0	FALSE	0	FALSE	0	FALSE	0	FALSE	1	TRUE	2	TRUE	2	TRUE	0	FALSE	0	FALSE	0	FALSE
chr8	48048886	51525210	MMB1	deletion	Promoter (<=1kb)	8517	36.7337	3476325	3476.32	2.45	0	FALSE	0	FALSE	0	FALSE	0	FALSE	0	FALSE	2	TRUE	0	FALSE	0	FALSE	5	TRUE	1	TRUE	1	TRUE	0	FALSE
chr8	48049595	48627623	MMB1	deletion	Promoter (<=1kb)	2285	36.5098	578029	578.029	3.95309	0	FALSE	0	FALSE	1	TRUE	0	FALSE	0	FALSE	1	TRUE	0	FALSE	0	FALSE	5	TRUE	0	FALSE	2	TRUE	9	TRUE
chr8	48049701	51524952	MMB1	tandem-duplication	Promoter (<=1kb)	8515	36.7361	3475252	3475.25	2.45018	0	FALSE	0	FALSE	0	FALSE	0	FALSE	0	FALSE	1	TRUE	0	FALSE	0	FALSE	4	TRUE	0	FALSE	0	FALSE	0	FALSE
chr8	48050476	51987712	MMB1	deletion	Promoter (<=1kb)	9352	36.8987	3937237	3937.24	2.37527	0	FALSE	0	FALSE	0	FALSE	0	FALSE	0	FALSE	0	FALSE	0	FALSE	0	FALSE	1	TRUE	1	TRUE	1	TRUE	5	TRUE
chr8	48050476	52096835	MMB1	inversion	Promoter (<=1kb)	9528	36.9452	4046360	4046.36	2.35471	0	FALSE	0	FALSE	1	TRUE	0	FALSE	0	FALSE	0	FALSE	0	FALSE	0	FALSE	1	TRUE	0	FALSE	0	FALSE	9	TRUE
chr8	48050614	51624083	MMB1	tandem-duplication	Promoter (<=1kb)	8702	36.7735	3573470	3573.47	2.43517	0	FALSE	0	FALSE	1	TRUE	0	FALSE	0	FALSE	0	FALSE	0	FALSE	0	FALSE	1	TRUE	1	TRUE	1	TRUE	2	TRUE
chr8	48628031	52585103	MMB1	inversion	Promoter (<=1kb)	8314	37.2433	3957073	3957.07	2.10105	0	FALSE	0	FALSE	0	FALSE	0	FALSE	0	FALSE	2	TRUE	0	FALSE	0	FALSE	6	TRUE	1	TRUE	1	TRUE	3	TRUE
chr8	48628529	51990088	MMB1	deletion	Promoter (<=1kb)	7075	37.0243	3361560	3361.56	2.10468	0	FALSE	0	FALSE	0	FALSE	0	FALSE	0	FALSE	0	FALSE	0	FALSE	0	FALSE	3	TRUE	0	FALSE	0	FALSE	3	TRUE
chr8	48629290	51524762	MMB1	deletion	Promoter (<=1kb)	6230	36.8191	2895473	2895.47	2.15163	0	FALSE	0	FALSE	0	FALSE	0	FALSE	0	FALSE	2	TRUE	0	FALSE	1	TRUE	3	TRUE	0	FALSE	0	FALSE	0	FALSE
chr8	48629754	51525598	MMB1	inversion	Promoter (<=1kb)	6229	36.8205	2895845	2895.84	2.15101	1	TRUE	1	TRUE	0	FALSE	0	FALSE	1	TRUE	1	TRUE	1	TRUE	2	TRUE	3	TRUE	1	TRUE	1	TRUE	1	TRUE
chr8	48629799	51525711	MMB1	inversion	Promoter (<=1kb)	6230	36.8265	2895913	2895.91	2.15131	1	TRUE	1	TRUE	0	FALSE	0	FALSE	1	TRUE	0	FALSE	1	TRUE	2	TRUE	2	TRUE	1	TRUE	1	TRUE	2	TRUE
chr8	48734385	60857432	MMB1	tandem-duplication	Promoter (<=1kb)	27522	37.4922	12123048	12123	2.27022	0	FALSE	0	FALSE	0	FALSE	0	FALSE	0	FALSE	0	FALSE	2	TRUE	1	TRUE	0	FALSE	0	FALSE	0	FALSE	3	TRUE
chr8	50613213	60858048	MMB1	tandem-duplication	Promoter (<=1kb)	23310	37.6947	10244836	10244.8	2.27529	0	FALSE	0	FALSE	0	FALSE	0	FALSE	0	FALSE	0	FALSE	1	TRUE	1	TRUE	3	TRUE	0	FALSE	1	TRUE	2	TRUE
chr8	51987846	52096835	MMB1	inversion	Exon (ENSMUST00000083403.1/ENSMUST00000083403.1, exon 1 of 1)	176	39.4148	108990	108.99	1.61483	0	FALSE	0	FALSE	1	TRUE	1	TRUE	1	TRUE	1	TRUE	1	TRUE	1	TRUE	6	TRUE	0	FALSE	0	FALSE	9	TRUE
chr8	52103606	66296313	MMB1	tandem-duplication	Promoter (<=1kb)	35116	37.3582	14192708	14192.7	2.47423	0	FALSE	0	FALSE	0	FALSE	0	FALSE	0	FALSE	0	FALSE	0	FALSE	0	FALSE	4	TRUE	0	FALSE	0	FALSE	3	TRUE
chr8	60857493	66295538	MMB1	inversion	Promoter (<=1kb)	14530	37.0273	5438046	5438.05	2.67192	0	FALSE	0	FALSE	0	FALSE	0	FALSE	0	FALSE	1	TRUE	0	FALSE	0	FALSE	3	TRUE	0	FALSE	1	TRUE	3	TRUE
chr8	95997308	95999509	MMB1	deletion	Distal Intergenic	14	34.6429	2202	2.202	6.35786	0	FALSE	0	FALSE	0	FALSE	0	FALSE	0	FALSE	0	FALSE	0	FALSE	0	FALSE	2	TRUE	0	FALSE	0	FALSE	2	TRUE
chr1	18862473	18881698	MMB2	deletion	Distal Intergenic	33	41.4545	19226	19.226	1.71643	0	FALSE	0	FALSE	0	FALSE	0	FALSE	0	FALSE	1	TRUE	0	FALSE	0	FALSE	4	TRUE	0	FALSE	0	FALSE	1	TRUE
chr13	48869502	49259048	MMB2	inversion	Promoter (<=1kb)	2495	35.6882	389547	389.547	6.40488	0	FALSE	1	TRUE	0	FALSE	0	FALSE	0	FALSE	0	FALSE	1	TRUE	2	TRUE	5	TRUE	0	FALSE	1	TRUE	0	FALSE
chr13	51086572	63937463	MMB2	deletion	Promoter (<=1kb)	61182	36.121	12850892	12850.9	4.76091	0	FALSE	0	FALSE	0	FALSE	0	FALSE	0	FALSE	0	FALSE	0	FALSE	0	FALSE	1	TRUE	0	FALSE	0	FALSE	0	FALSE
chr13	101571300	102513451	MMB2	deletion	Promoter (<=1kb)	2756	36.0178	942152	942.152	2.92522	0	FALSE	0	FALSE	0	FALSE	0	FALSE	0	FALSE	0	FALSE	0	FALSE	0	FALSE	0	FALSE	0	FALSE	0	FALSE	0	FALSE
chr14	59718603	90807990	MMB2	deletion	Promoter (<=1kb)	109322	36.3134	31089388	31089.4	3.51638	0	FALSE	0	FALSE	0	FALSE	0	FALSE	0	FALSE	1	TRUE	2	TRUE	1	TRUE	4	TRUE	0	FALSE	0	FALSE	1	TRUE
chr14	83098039	86187542	MMB2	inversion	Promoter (<=1kb)	5982	38.3709	3089504	3089.5	1.93623	0	FALSE	0	FALSE	0	FALSE	0	FALSE	0	FALSE	0	FALSE	1	TRUE	2	TRUE	3	TRUE	0	FALSE	0	FALSE	0	FALSE
chr14	83301869	100988494	MMB2	inversion	Promoter (<=1kb)	38654	37.7359	17686626	17686.6	2.18549	0	FALSE	0	FALSE	0	FALSE	1	TRUE	1	TRUE	0	FALSE	1	TRUE	1	TRUE	3	TRUE	0	FALSE	0	FALSE	4	TRUE
chr14	86308468	101451816	MMB2	deletion	Promoter (<=1kb)	33939	37.6254	15143349	15143.3	2.24118	0	FALSE	0	FALSE	1	TRUE	0	FALSE	0	FALSE	0	FALSE	0	FALSE	0	FALSE	2	TRUE	0	FALSE	0	FALSE	6	TRUE
chr17	80576526	80578242	MMB2	deletion	Promoter (<=1kb)	12	44.75	1717	1.717	6.98893	0	FALSE	0	FALSE	0	FALSE	1	TRUE	1	TRUE	0	FALSE	2	TRUE	2	TRUE	1	TRUE	1	TRUE	1	TRUE	1	TRUE
chr19	30161709	32972557	MMB2	deletion	Promoter (<=1kb)	8790	36.0961	2810849	2810.85	3.12717	0	FALSE	0	FALSE	0	FALSE	0	FALSE	0	FALSE	0	FALSE	0	FALSE	0	FALSE	1	TRUE	0	FALSE	0	FALSE	3	TRUE
chr19	32972412	35362079	MMB2	deletion	Promoter (<=1kb)	6923	36.7654	2389668	2389.67	2.89706	0	FALSE	0	FALSE	0	FALSE	0	FALSE	0	FALSE	1	TRUE	0	FALSE	0	FALSE	3	TRUE	1	TRUE	1	TRUE	0	FALSE
chr2	28000975	28001529	MMB2	inversion	Intron (ENSMUST00000028280.13/12831, intron 37 of 65)	3	41.3333	555	0.555	5.40541	1	TRUE	1	TRUE	1	TRUE	0	FALSE	0	FALSE	0	FALSE	0	FALSE	1	TRUE	2	TRUE	1	TRUE	1	TRUE	2	TRUE
chr2	28410708	28412326	MMB2	inversion	Distal Intergenic	11	28.2727	1619	1.619	6.79432	0	FALSE	0	FALSE	0	FALSE	0	FALSE	0	FALSE	0	FALSE	0	FALSE	0	FALSE	2	TRUE	0	FALSE	1	TRUE	2	TRUE
chrX	79251514	87409998	MMB2	deletion	Promoter (<=1kb)	18137	38.3961	8158485	8158.48	2.22308	0	FALSE	0	FALSE	0	FALSE	0	FALSE	1	TRUE	0	FALSE	1	TRUE	2	TRUE	0	FALSE	0	FALSE	0	FALSE	3	TRUE
chrX	87408773	87410001	MMB2	inversion	Intron (ENSMUST00000113966.7/331461, intron 3 of 10)	3	66.3333	1229	1.229	2.44101	0	FALSE	0	FALSE	0	FALSE	0	FALSE	0	FALSE	0	FALSE	1	TRUE	1	TRUE	1	TRUE	0	FALSE	0	FALSE	3	TRUE
chr11	67353482	67355249	MMB3	deletion	Exon (ENSMUST00000108684.7/544791, exon 23 of 40)	7	32	1768	1.768	3.95928	0	FALSE	0	FALSE	0	FALSE	0	FALSE	0	FALSE	0	FALSE	0	FALSE	0	FALSE	0	FALSE	0	FALSE	1	TRUE	1	TRUE
chr11	82360602	82363245	MMB3	deletion	Distal Intergenic	9	38.1111	2644	2.644	3.40393	0	FALSE	0	FALSE	1	TRUE	0	FALSE	0	FALSE	0	FALSE	0	FALSE	0	FALSE	1	TRUE	1	TRUE	3	TRUE	4	TRUE
chr12	32519105	109443890	MMB3	tandem-duplication	Promoter (<=1kb)	259128	36.201	76924786	76924.8	3.36859	0	FALSE	1	TRUE	1	TRUE	0	FALSE	0	FALSE	0	FALSE	0	FALSE	0	FALSE	0	FALSE	1	TRUE	1	TRUE	3	TRUE
chr13	44870017	104858044	MMB3	deletion	Promoter (<=1kb)	218845	35.9548	59988028	59988	3.64814	0	FALSE	0	FALSE	0	FALSE	0	FALSE	0	FALSE	1	TRUE	0	FALSE	0	FALSE	6	TRUE	0	FALSE	0	FALSE	0	FALSE
chr13	63077153	63908135	MMB3	deletion	Promoter (<=1kb)	3258	35.6314	830983	830.983	3.92066	0	FALSE	0	FALSE	0	FALSE	0	FALSE	0	FALSE	0	FALSE	1	TRUE	1	TRUE	0	FALSE	1	TRUE	2	TRUE	0	FALSE
chr13	63528880	63556990	MMB3	deletion	Promoter (<=1kb)	140	33.6	28111	28.111	4.98026	0	FALSE	1	TRUE	0	FALSE	0	FALSE	0	FALSE	0	FALSE	1	TRUE	3	TRUE	0	FALSE	0	FALSE	1	TRUE	0	FALSE
chr13	83903761	83911437	MMB3	inversion	Exon (ENSMUST00000185600.1/72677, exon 2 of 3)	22	36.4545	7677	7.677	2.8657	0	FALSE	0	FALSE	0	FALSE	0	FALSE	0	FALSE	0	FALSE	0	FALSE	0	FALSE	0	FALSE	1	TRUE	2	TRUE	0	FALSE
chr13	83911277	83914865	MMB3	inversion	Intron (ENSMUST00000185600.1/72677, intron 2 of 2)	4	29.25	3589	3.589	1.11452	0	FALSE	0	FALSE	0	FALSE	0	FALSE	0	FALSE	0	FALSE	1	TRUE	2	TRUE	0	FALSE	0	FALSE	0	FALSE	0	FALSE
chr15	21485296	21487607	MMB3	deletion	Intron (ENSMUST00000227496.1/215654, intron 5 of 12)	4	46.5	2312	2.312	1.7301	0	FALSE	0	FALSE	1	TRUE	0	FALSE	0	FALSE	0	FALSE	0	FALSE	0	FALSE	0	FALSE	0	FALSE	0	FALSE	5	TRUE
chr16	18570119	47883455	MMB3	tandem-duplication	Promoter (<=1kb)	105788	35.8672	29313337	29313.3	3.60887	0	FALSE	0	FALSE	0	FALSE	0	FALSE	0	FALSE	0	FALSE	0	FALSE	0	FALSE	3	TRUE	2	TRUE	2	TRUE	6	TRUE
chr16	34392582	48627246	MMB3	inversion	Promoter (<=1kb)	45392	36.0437	14234665	14234.7	3.18884	0	FALSE	0	FALSE	1	TRUE	0	FALSE	0	FALSE	1	TRUE	0	FALSE	1	TRUE	2	TRUE	0	FALSE	0	FALSE	5	TRUE
chr16	34907219	42698719	MMB3	deletion	Promoter (<=1kb)	25769	36.0478	7791501	7791.5	3.30732	0	FALSE	0	FALSE	0	FALSE	0	FALSE	0	FALSE	2	TRUE	0	FALSE	0	FALSE	9	TRUE	0	FALSE	0	FALSE	1	TRUE
chr16	36205795	43967078	MMB3	tandem-duplication	Promoter (<=1kb)	22444	35.9866	7761284	7761.28	2.89179	0	FALSE	0	FALSE	0	FALSE	0	FALSE	0	FALSE	0	FALSE	0	FALSE	0	FALSE	2	TRUE	0	FALSE	0	FALSE	11	TRUE
chr16	41939190	44229949	MMB3	inversion	Promoter (<=1kb)	6533	35.4615	2290760	2290.76	2.85189	0	FALSE	0	FALSE	1	TRUE	0	FALSE	0	FALSE	0	FALSE	0	FALSE	1	TRUE	1	TRUE	0	FALSE	0	FALSE	6	TRUE
chr16	42629688	54878712	MMB3	deletion	Promoter (<=1kb)	32188	36.5549	12249025	12249	2.6278	0	FALSE	0	FALSE	0	FALSE	0	FALSE	0	FALSE	0	FALSE	0	FALSE	0	FALSE	0	FALSE	1	TRUE	1	TRUE	4	TRUE
chr18	72536357	73116690	MMB3	deletion	Exon (ENSMUST00000235469.1/ENSMUST00000235469.1, exon 1 of 5)	1359	36.5276	580334	580.334	2.34175	0	FALSE	0	FALSE	2	TRUE	0	FALSE	0	FALSE	2	TRUE	0	FALSE	0	FALSE	7	TRUE	0	FALSE	0	FALSE	8	TRUE
chr2	162676429	169057470	MMB3	inversion	Promoter (<=1kb)	43381	36.6032	6381042	6381.04	6.79842	0	FALSE	0	FALSE	0	FALSE	0	FALSE	0	FALSE	0	FALSE	1	TRUE	2	TRUE	0	FALSE	0	FALSE	0	FALSE	0	FALSE
chr2	162698309	166802785	MMB3	inversion	Promoter (<=1kb)	27070	36.6236	4104477	4104.48	6.59524	0	FALSE	0	FALSE	0	FALSE	0	FALSE	1	TRUE	0	FALSE	0	FALSE	2	TRUE	0	FALSE	1	TRUE	1	TRUE	0	FALSE
chr2	162950449	169669350	MMB3	tandem-duplication	Promoter (<=1kb)	45129	36.5584	6718902	6718.9	6.71672	0	FALSE	0	FALSE	0	FALSE	0	FALSE	0	FALSE	0	FALSE	1	TRUE	1	TRUE	0	FALSE	1	TRUE	1	TRUE	0	FALSE
chr2	162950449	170460343	MMB3	inversion	Promoter (<=1kb)	49505	36.5694	7509895	7509.9	6.59197	0	FALSE	0	FALSE	0	FALSE	0	FALSE	0	FALSE	0	FALSE	1	TRUE	1	TRUE	0	FALSE	0	FALSE	1	TRUE	0	FALSE
chr2	165694872	170459086	MMB3	inversion	Promoter (<=1kb)	31596	36.6166	4764215	4764.22	6.63194	0	FALSE	1	TRUE	0	FALSE	0	FALSE	0	FALSE	0	FALSE	0	FALSE	1	TRUE	0	FALSE	0	FALSE	2	TRUE	0	FALSE
chr2	166434334	172993100	MMB3	inversion	Promoter (<=1kb)	39284	36.4788	6558767	6558.77	5.98954	0	FALSE	0	FALSE	0	FALSE	0	FALSE	0	FALSE	0	FALSE	0	FALSE	2	TRUE	0	FALSE	0	FALSE	0	FALSE	0	FALSE
chr2	169351511	169669595	MMB3	inversion	Promoter (<=1kb)	1623	35.26	318085	318.085	5.10241	1	TRUE	1	TRUE	0	FALSE	0	FALSE	0	FALSE	0	FALSE	1	TRUE	1	TRUE	0	FALSE	1	TRUE	1	TRUE	0	FALSE
chr2	169351516	169668626	MMB3	deletion	Promoter (<=1kb)	1619	35.2532	317111	317.111	5.10547	0	FALSE	0	FALSE	0	FALSE	0	FALSE	0	FALSE	0	FALSE	1	TRUE	1	TRUE	0	FALSE	0	FALSE	0	FALSE	0	FALSE
chr2	169668625	169669317	MMB3	inversion	Intron (ENSMUST00000109159.2/228911, intron 1 of 2)	2	27.5	693	0.693	2.886	0	FALSE	0	FALSE	0	FALSE	0	FALSE	0	FALSE	0	FALSE	0	FALSE	0	FALSE	0	FALSE	1	TRUE	1	TRUE	0	FALSE
chr2	169669250	170460343	MMB3	inversion	Promoter (<=1kb)	4377	36.6833	791094	791.094	5.53284	0	FALSE	0	FALSE	0	FALSE	0	FALSE	0	FALSE	0	FALSE	1	TRUE	1	TRUE	0	FALSE	0	FALSE	1	TRUE	0	FALSE
chr2	170304715	170431846	MMB3	deletion	Promoter (<=1kb)	733	37.6644	127132	127.132	5.76566	0	FALSE	0	FALSE	0	FALSE	0	FALSE	1	TRUE	0	FALSE	0	FALSE	1	TRUE	0	FALSE	1	TRUE	1	TRUE	0	FALSE
chr2	172374876	179019287	MMB3	tandem-duplication	Promoter (<=1kb)	27490	35.6796	6644412	6644.41	4.13731	0	FALSE	0	FALSE	0	FALSE	0	FALSE	0	FALSE	0	FALSE	0	FALSE	0	FALSE	0	FALSE	0	FALSE	0	FALSE	0	FALSE
chr5	80986606	81189448	MMB3	deletion	Promoter (<=1kb)	451	37.8891	202843	202.843	2.22339	0	FALSE	0	FALSE	0	FALSE	0	FALSE	0	FALSE	0	FALSE	0	FALSE	0	FALSE	0	FALSE	0	FALSE	1	TRUE	8	TRUE
chr6	70725073	70728231	MMB3	deletion	3' UTR	10	30.1	3159	3.159	3.16556	0	FALSE	0	FALSE	0	FALSE	0	FALSE	0	FALSE	0	FALSE	0	FALSE	0	FALSE	1	TRUE	0	FALSE	0	FALSE	1	TRUE
chr7	45896987	46337767	MMB3	deletion	Promoter (<=1kb)	3256	36.6563	440781	440.781	7.38689	0	FALSE	0	FALSE	1	TRUE	0	FALSE	0	FALSE	0	FALSE	0	FALSE	0	FALSE	2	TRUE	0	FALSE	1	TRUE	3	TRUE
chr8	56754431	93309924	MMB3	inversion	Promoter (<=1kb)	138068	36.1635	36555494	36555.5	3.77694	1	TRUE	1	TRUE	0	FALSE	0	FALSE	0	FALSE	0	FALSE	2	TRUE	2	TRUE	0	FALSE	1	TRUE	1	TRUE	1	TRUE
chr8	57787161	58556270	MMB3	inversion	Promoter (<=1kb)	1854	37.5663	769110	769.11	2.41058	0	FALSE	0	FALSE	0	FALSE	0	FALSE	0	FALSE	1	TRUE	0	FALSE	0	FALSE	4	TRUE	0	FALSE	0	FALSE	2	TRUE
chr8	70023713	113793040	MMB3	inversion	Promoter (<=1kb)	181072	36.0944	43769328	43769.3	4.13696	0	FALSE	0	FALSE	0	FALSE	0	FALSE	0	FALSE	0	FALSE	0	FALSE	0	FALSE	3	TRUE	1	TRUE	2	TRUE	0	FALSE
chr8	70583452	71656669	MMB3	inversion	Promoter (<=1kb)	7483	37.3222	1073218	1073.22	6.97249	0	FALSE	1	TRUE	1	TRUE	0	FALSE	0	FALSE	1	TRUE	2	TRUE	2	TRUE	4	TRUE	1	TRUE	3	TRUE	3	TRUE
chr8	70584178	97493094	MMB3	deletion	Promoter (<=1kb)	115189	36.0259	26908917	26908.9	4.2807	0	FALSE	0	FALSE	1	TRUE	0	FALSE	0	FALSE	0	FALSE	2	TRUE	2	TRUE	4	TRUE	0	FALSE	1	TRUE	5	TRUE
chr8	70596242	89049291	MMB3	tandem-duplication	Promoter (<=1kb)	78044	36.0988	18453050	18453	4.22933	0	FALSE	0	FALSE	0	FALSE	0	FALSE	0	FALSE	0	FALSE	1	TRUE	1	TRUE	1	TRUE	0	FALSE	0	FALSE	2	TRUE
chr8	70596541	98995732	MMB3	tandem-duplication	Promoter (<=1kb)	118274	36.1039	28399192	28399.2	4.1647	0	FALSE	0	FALSE	0	FALSE	0	FALSE	0	FALSE	0	FALSE	1	TRUE	1	TRUE	0	FALSE	0	FALSE	0	FALSE	3	TRUE
chr8	70596543	71657002	MMB3	inversion	Promoter (<=1kb)	7372	37.2918	1060460	1060.46	6.9517	1	TRUE	1	TRUE	2	TRUE	0	FALSE	0	FALSE	0	FALSE	1	TRUE	1	TRUE	0	FALSE	1	TRUE	3	TRUE	4	TRUE
chr8	70596718	71657007	MMB3	deletion	Promoter (<=1kb)	7369	37.2909	1060290	1060.29	6.94999	1	TRUE	1	TRUE	2	TRUE	1	TRUE	1	TRUE	0	FALSE	1	TRUE	1	TRUE	0	FALSE	1	TRUE	3	TRUE	4	TRUE
chr8	70596839	98995421	MMB3	inversion	Promoter (<=1kb)	118269	36.1039	28398583	28398.6	4.16461	0	FALSE	0	FALSE	0	FALSE	0	FALSE	0	FALSE	0	FALSE	1	TRUE	1	TRUE	0	FALSE	0	FALSE	0	FALSE	2	TRUE
chr8	70598011	71654812	MMB3	inversion	Promoter (<=1kb)	7324	37.2609	1056802	1056.8	6.93034	1	TRUE	1	TRUE	0	FALSE	0	FALSE	2	TRUE	0	FALSE	2	TRUE	3	TRUE	3	TRUE	1	TRUE	3	TRUE	0	FALSE
chr8	70598470	71656212	MMB3	tandem-duplication	Promoter (<=1kb)	7333	37.2616	1057743	1057.74	6.93269	0	FALSE	0	FALSE	0	FALSE	0	FALSE	0	FALSE	0	FALSE	2	TRUE	5	TRUE	0	FALSE	0	FALSE	3	TRUE	1	TRUE
chr8	70598482	98995810	MMB3	deletion	Promoter (<=1kb)	118242	36.102	28397329	28397.3	4.16384	0	FALSE	0	FALSE	0	FALSE	0	FALSE	0	FALSE	0	FALSE	2	TRUE	4	TRUE	0	FALSE	0	FALSE	0	FALSE	4	TRUE
chr8	71204607	89219494	MMB3	inversion	Promoter (<=1kb)	74917	35.9886	18014888	18014.9	4.15862	0	FALSE	0	FALSE	0	FALSE	0	FALSE	0	FALSE	0	FALSE	0	FALSE	0	FALSE	1	TRUE	0	FALSE	0	FALSE	0	FALSE
chr8	71648048	71658864	MMB3	inversion	Promoter (<=1kb)	123	36.1057	10817	10.817	11.371	0	FALSE	1	TRUE	0	FALSE	0	FALSE	0	FALSE	0	FALSE	0	FALSE	1	TRUE	2	TRUE	1	TRUE	2	TRUE	1	TRUE
chr8	71657169	97892037	MMB3	inversion	Promoter (<=1kb)	108558	35.9574	26234869	26234.9	4.13793	0	FALSE	0	FALSE	1	TRUE	0	FALSE	0	FALSE	1	TRUE	1	TRUE	1	TRUE	3	TRUE	0	FALSE	0	FALSE	6	TRUE
chr8	71657719	89051080	MMB3	tandem-duplication	Promoter (<=1kb)	70682	35.9736	17393362	17393.4	4.06373	0	FALSE	0	FALSE	0	FALSE	1	TRUE	1	TRUE	0	FALSE	1	TRUE	1	TRUE	0	FALSE	0	FALSE	0	FALSE	3	TRUE
chr8	71774875	72154418	MMB3	deletion	Promoter (<=1kb)	1587	35.85	379544	379.544	4.18133	0	FALSE	0	FALSE	1	TRUE	0	FALSE	0	FALSE	1	TRUE	0	FALSE	0	FALSE	4	TRUE	0	FALSE	0	FALSE	2	TRUE
chr8	72162069	88578168	MMB3	deletion	Promoter (<=1kb)	65297	35.9022	16416100	16416.1	3.97762	0	FALSE	0	FALSE	0	FALSE	0	FALSE	0	FALSE	0	FALSE	0	FALSE	0	FALSE	0	FALSE	0	FALSE	0	FALSE	7	TRUE
chr8	89042157	97659890	MMB3	inversion	Promoter (<=1kb)	37507	35.8915	8617734	8617.73	4.3523	0	FALSE	0	FALSE	1	TRUE	0	FALSE	0	FALSE	0	FALSE	1	TRUE	2	TRUE	3	TRUE	0	FALSE	0	FALSE	3	TRUE
chr8	89051070	98978040	MMB3	inversion	Promoter (<=1kb)	40177	36.1194	9926971	9926.97	4.04726	0	FALSE	0	FALSE	0	FALSE	0	FALSE	0	FALSE	0	FALSE	0	FALSE	0	FALSE	3	TRUE	1	TRUE	1	TRUE	5	TRUE
chr8	90690806	97828803	MMB3	inversion	Promoter (<=1kb)	31537	36.1109	7137998	7138	4.41819	0	FALSE	0	FALSE	2	TRUE	0	FALSE	1	TRUE	1	TRUE	0	FALSE	1	TRUE	2	TRUE	0	FALSE	0	FALSE	13	TRUE
chr8	91005806	97706291	MMB3	inversion	Promoter (<=1kb)	29914	36.1091	6700486	6700.49	4.46445	0	FALSE	0	FALSE	0	FALSE	0	FALSE	0	FALSE	0	FALSE	0	FALSE	0	FALSE	3	TRUE	0	FALSE	0	FALSE	3	TRUE
chr8	91371989	103931448	MMB3	deletion	Promoter (<=1kb)	42583	36.5794	12559460	12559.5	3.39051	1	TRUE	1	TRUE	1	TRUE	0	FALSE	0	FALSE	0	FALSE	1	TRUE	1	TRUE	2	TRUE	1	TRUE	1	TRUE	4	TRUE
chr8	97065792	98484532	MMB3	inversion	Exon (ENSMUST00000212776.1/ENSMUST00000212776.1, exon 1 of 1)	3083	38.746	1418741	1418.74	2.17305	0	FALSE	0	FALSE	1	TRUE	0	FALSE	0	FALSE	0	FALSE	0	FALSE	1	TRUE	6	TRUE	0	FALSE	0	FALSE	6	TRUE
chr8	97887726	101452209	MMB3	tandem-duplication	Promoter (<=1kb)	7322	38.3252	3564484	3564.48	2.05415	0	FALSE	0	FALSE	0	FALSE	0	FALSE	0	FALSE	2	TRUE	0	FALSE	0	FALSE	6	TRUE	0	FALSE	0	FALSE	7	TRUE
chr8	122383919	122411324	MMB3	inversion	Promoter (<=1kb)	176	32.2216	27406	27.406	6.42195	1	TRUE	1	TRUE	0	FALSE	1	TRUE	1	TRUE	0	FALSE	1	TRUE	1	TRUE	0	FALSE	1	TRUE	2	TRUE	0	FALSE
chr8	122385181	122407462	MMB3	deletion	Promoter (<=1kb)	125	31.16	22282	22.282	5.60991	0	FALSE	0	FALSE	0	FALSE	0	FALSE	0	FALSE	0	FALSE	1	TRUE	2	TRUE	0	FALSE	0	FALSE	0	FALSE	0	FALSE
chr10	116450198	116450887	MMB4	inversion	Intron (ENSMUST00000068233.10/58802, intron 1 of 2)	3	41.6667	690	0.69	4.34783	0	FALSE	0	FALSE	0	FALSE	0	FALSE	0	FALSE	0	FALSE	0	FALSE	0	FALSE	0	FALSE	1	TRUE	1	TRUE	0	FALSE
chr12	66581955	66588567	MMB4	deletion	Intron (ENSMUST00000037181.15/320772, intron 8 of 16)	15	38.6	6613	6.613	2.26826	0	FALSE	2	TRUE	1	TRUE	1	TRUE	1	TRUE	0	FALSE	4	TRUE	4	TRUE	7	TRUE	1	TRUE	3	TRUE	3	TRUE
chr13	18243288	18543274	MMB4	tandem-duplication	Promoter (<=1kb)	683	33.0278	299987	299.987	2.27677	0	FALSE	0	FALSE	0	FALSE	0	FALSE	0	FALSE	0	FALSE	0	FALSE	0	FALSE	1	TRUE	0	FALSE	0	FALSE	2	TRUE
chr13	18536102	18538214	MMB4	deletion	Distal Intergenic	5	38.2	2113	2.113	2.3663	0	FALSE	0	FALSE	0	FALSE	0	FALSE	0	FALSE	0	FALSE	1	TRUE	1	TRUE	4	TRUE	0	FALSE	0	FALSE	1	TRUE
chr13	29640226	29658934	MMB4	inversion	Intron (ENSMUST00000140278.7/68916, intron 8 of 16)	47	30	18709	18.709	2.51216	0	FALSE	0	FALSE	4	TRUE	0	FALSE	0	FALSE	2	TRUE	0	FALSE	0	FALSE	3	TRUE	0	FALSE	0	FALSE	9	TRUE
chr3	52773503	52777125	MMB4	deletion	Exon (ENSMUST00000193813.5/329639, exon 4 of 4)	14	27.1429	3623	3.623	3.8642	0	FALSE	0	FALSE	0	FALSE	0	FALSE	0	FALSE	0	FALSE	1	TRUE	2	TRUE	3	TRUE	0	FALSE	0	FALSE	3	TRUE
chr5	146076090	146079291	MMB4	inversion	Promoter (<=1kb)	11	31.2727	3202	3.202	3.43535	0	FALSE	0	FALSE	0	FALSE	0	FALSE	0	FALSE	1	TRUE	1	TRUE	2	TRUE	4	TRUE	0	FALSE	0	FALSE	0	FALSE
chr5	146263982	146264688	MMB4	inversion	Intron (ENSMUST00000162494.7/264064, intron 2 of 11)	2	98.5	707	0.707	2.82885	0	FALSE	0	FALSE	0	FALSE	0	FALSE	0	FALSE	1	TRUE	1	TRUE	1	TRUE	9	TRUE	1	TRUE	2	TRUE	2	TRUE
chr5	146264206	146266123	MMB4	deletion	Intron (ENSMUST00000162494.7/264064, intron 2 of 11)	8	58.625	1918	1.918	4.17101	0	FALSE	0	FALSE	0	FALSE	1	TRUE	1	TRUE	0	FALSE	1	TRUE	1	TRUE	4	TRUE	1	TRUE	1	TRUE	1	TRUE
chr5	149329027	149344123	MMB4	inversion	Distal Intergenic	114	33.8158	15097	15.097	7.55117	0	FALSE	0	FALSE	0	FALSE	0	FALSE	0	FALSE	0	FALSE	0	FALSE	0	FALSE	5	TRUE	1	TRUE	1	TRUE	3	TRUE
chr5	150029533	150034916	MMB4	inversion	Intron (ENSMUST00000143989.1/140498, intron 1 of 15)	25	51.08	5384	5.384	4.64339	0	FALSE	0	FALSE	1	TRUE	0	FALSE	0	FALSE	1	TRUE	1	TRUE	1	TRUE	8	TRUE	0	FALSE	0	FALSE	9	TRUE
chr5	150247868	151276120	MMB4	inversion	Promoter (<=1kb)	4178	35.6781	1028253	1028.25	4.0632	0	FALSE	0	FALSE	3	TRUE	0	FALSE	0	FALSE	2	TRUE	1	TRUE	2	TRUE	12	TRUE	1	TRUE	1	TRUE	13	TRUE
chr6	86510530	86512547	MMB4	deletion	Distal Intergenic	17	35	2018	2.018	8.42418	1	TRUE	1	TRUE	0	FALSE	0	FALSE	1	TRUE	0	FALSE	0	FALSE	1	TRUE	6	TRUE	1	TRUE	1	TRUE	6	TRUE

## Sheet: Translocations
TranslocStart	start	end	TranslocEnd	start2	end2	MutType	sample	LiK_Overlaps_100bp_1st	LiK_TF_100bp_1st	PDS_Overlaps_100bp_1st	PDS_TF_100bp_1st	pqs_Overlaps_100bp_1st	pqs_TF_100bp_1st	LiK_Overlaps_100bp_2nd	LiK_TF_100bp_2nd	PDS_Overlaps_100bp_2nd	PDS_TF_100bp_2nd	pqs_Overlaps_100bp_2nd	pqs_TF_100bp_2nd	LiK_Overlaps1_1kb_1st	LiK_TF_1kb_1st	PDS_Overlaps_1kb_1st	PDS_TF_1kb_1st	pqs_Overlaps_1kb_1st	pqs_TF_1kb_1st	LiK_Overlaps_1kb_2nd	LiK_TF_1kb_2nd	PDS_Overlaps_1kb_2nd	PDS_TF_1kb_2nd	pqs_Overlaps_1kb_2nd	pqs_TF_1kb_2nd
chr1	191427933	191427934	chr6	96706199	96706200	translocation	MMB1	0	FALSE	0	FALSE	0	FALSE	0	FALSE	0	FALSE	0	FALSE	1	TRUE	1	TRUE	0	FALSE	0	FALSE	1	TRUE	1	TRUE
chr10	36073716	36073717	chr8	48628608	48628609	translocation	MMB1	0	FALSE	0	FALSE	1	TRUE	0	FALSE	0	FALSE	1	TRUE	0	FALSE	0	FALSE	12	TRUE	0	FALSE	0	FALSE	1	TRUE
chr12	27263858	27263859	chr9	32335232	32335233	translocation	MMB1	0	FALSE	0	FALSE	1	TRUE	0	FALSE	0	FALSE	0	FALSE	0	FALSE	0	FALSE	0	FALSE	0	FALSE	1	TRUE	8	TRUE
chr12	27263964	27263965	chr9	32335251	32335252	translocation	MMB1	0	FALSE	0	FALSE	1	TRUE	0	FALSE	0	FALSE	0	FALSE	0	FALSE	0	FALSE	0	FALSE	0	FALSE	1	TRUE	7	TRUE
chr12	27672244	27672245	chr9	32335232	32335233	translocation	MMB1	0	FALSE	0	FALSE	1	TRUE	0	FALSE	0	FALSE	0	FALSE	1	TRUE	1	TRUE	3	TRUE	0	FALSE	1	TRUE	8	TRUE
chr12	59614131	59614132	chr8	23624269	23624270	translocation	MMB1	0	FALSE	1	TRUE	1	TRUE	0	FALSE	0	FALSE	1	TRUE	1	TRUE	1	TRUE	3	TRUE	0	FALSE	1	TRUE	2	TRUE
chr12	79603348	79603349	chr6	112436868	112436869	translocation	MMB1	0	FALSE	0	FALSE	0	FALSE	0	FALSE	1	TRUE	0	FALSE	1	TRUE	1	TRUE	3	TRUE	0	FALSE	1	TRUE	5	TRUE
chr12	80162843	80162844	chr18	3699131	3699132	translocation	MMB1	0	FALSE	1	TRUE	1	TRUE	1	TRUE	1	TRUE	4	TRUE	1	TRUE	1	TRUE	10	TRUE	0	FALSE	2	TRUE	1	TRUE
chr13	30026232	30026233	chr6	6880891	6880892	translocation	MMB1	0	FALSE	0	FALSE	0	FALSE	0	FALSE	0	FALSE	0	FALSE	0	FALSE	0	FALSE	6	TRUE	2	TRUE	2	TRUE	4	TRUE
chr16	65527127	65527128	chr8	26541037	26541038	translocation	MMB1	0	FALSE	0	FALSE	1	TRUE	0	FALSE	0	FALSE	0	FALSE	0	FALSE	0	FALSE	10	TRUE	0	FALSE	0	FALSE	4	TRUE
chr17	72639135	72639139	chr19	17651543	17651547	translocation	MMB1	0	FALSE	0	FALSE	1	TRUE	0	FALSE	0	FALSE	2	TRUE	0	FALSE	0	FALSE	11	TRUE	1	TRUE	1	TRUE	5	TRUE
chr17	89122331	89122332	chr4	34380397	34380398	translocation	MMB1	0	FALSE	1	TRUE	0	FALSE	1	TRUE	1	TRUE	1	TRUE	3	TRUE	2	TRUE	2	TRUE	0	FALSE	2	TRUE	3	TRUE
chr4	54973588	54973589	chr8	72838515	72838516	translocation	MMB1	0	FALSE	0	FALSE	2	TRUE	0	FALSE	0	FALSE	0	FALSE	0	FALSE	1	TRUE	4	TRUE	2	TRUE	1	TRUE	8	TRUE
chr5	32586663	32586664	chr9	78137068	78137069	translocation	MMB1	0	FALSE	0	FALSE	0	FALSE	1	TRUE	2	TRUE	0	FALSE	2	TRUE	3	TRUE	4	TRUE	0	FALSE	0	FALSE	4	TRUE
chr6	72007106	72007107	chr8	90653060	90653061	translocation	MMB1	0	FALSE	0	FALSE	1	TRUE	1	TRUE	1	TRUE	1	TRUE	2	TRUE	2	TRUE	3	TRUE	1	TRUE	1	TRUE	2	TRUE
chr11	86587292	86587294	chr14	91114496	91114498	translocation	MMB2	0	FALSE	0	FALSE	0	FALSE	0	FALSE	1	TRUE	1	TRUE	3	TRUE	3	TRUE	4	TRUE	0	FALSE	1	TRUE	3	TRUE
chr13	15262550	15262551	chr4	62352025	62352026	translocation	MMB2	1	TRUE	1	TRUE	0	FALSE	0	FALSE	0	FALSE	1	TRUE	0	FALSE	0	FALSE	9	TRUE	1	TRUE	2	TRUE	3	TRUE
chr13	58171930	58171934	chr19	60441737	60441741	translocation	MMB2	0	FALSE	0	FALSE	0	FALSE	0	FALSE	0	FALSE	0	FALSE	0	FALSE	0	FALSE	5	TRUE	0	FALSE	0	FALSE	3	TRUE
chr14	115872556	115872557	chr5	54991596	54991597	translocation	MMB2	0	FALSE	0	FALSE	0	FALSE	0	FALSE	0	FALSE	2	TRUE	0	FALSE	0	FALSE	10	TRUE	0	FALSE	0	FALSE	6	TRUE
chr14	119461784	119461785	chr6	39876771	39876772	translocation	MMB2	0	FALSE	0	FALSE	1	TRUE	0	FALSE	0	FALSE	0	FALSE	1	TRUE	1	TRUE	4	TRUE	0	FALSE	0	FALSE	5	TRUE
chr17	81098122	81098123	chr2	120192832	120192833	translocation	MMB2	0	FALSE	0	FALSE	0	FALSE	0	FALSE	1	TRUE	0	FALSE	0	FALSE	1	TRUE	1	TRUE	0	FALSE	2	TRUE	3	TRUE
chr18	26974188	26974189	chr6	28424327	28424328	translocation	MMB2	0	FALSE	1	TRUE	1	TRUE	0	FALSE	0	FALSE	0	FALSE	0	FALSE	0	FALSE	2	TRUE	2	TRUE	1	TRUE	2	TRUE
chr19	35137918	35137919	chr8	66103014	66103015	translocation	MMB2	0	FALSE	0	FALSE	0	FALSE	0	FALSE	0	FALSE	0	FALSE	1	TRUE	1	TRUE	1	TRUE	0	FALSE	0	FALSE	1	TRUE
chr2	27576092	27576096	chr5	54991619	54991623	translocation	MMB2	0	FALSE	0	FALSE	0	FALSE	0	FALSE	0	FALSE	1	TRUE	0	FALSE	0	FALSE	3	TRUE	0	FALSE	0	FALSE	6	TRUE
chr2	50378532	50378533	chr5	50479475	50479476	translocation	MMB2	1	TRUE	1	TRUE	1	TRUE	1	TRUE	1	TRUE	0	FALSE	1	TRUE	1	TRUE	2	TRUE	1	TRUE	1	TRUE	4	TRUE
chr5	134366659	134366661	chr7	145242345	145242347	translocation	MMB2	1	TRUE	1	TRUE	0	FALSE	0	FALSE	1	TRUE	1	TRUE	1	TRUE	1	TRUE	10	TRUE	1	TRUE	1	TRUE	0	FALSE
chr1	3146826	3146827	chrX	139452703	139452704	translocation	MMB3	0	FALSE	0	FALSE	0	FALSE	0	FALSE	0	FALSE	0	FALSE	0	FALSE	0	FALSE	3	TRUE	0	FALSE	0	FALSE	0	FALSE
chr1	167189148	167189152	chr12	105745713	105745717	translocation	MMB3	0	FALSE	0	FALSE	0	FALSE	1	TRUE	1	TRUE	0	FALSE	1	TRUE	1	TRUE	0	FALSE	1	TRUE	1	TRUE	3	TRUE
chr11	109304177	109304178	chr7	41672160	41672161	translocation	MMB3	0	FALSE	0	FALSE	0	FALSE	0	FALSE	1	TRUE	0	FALSE	0	FALSE	1	TRUE	0	FALSE	0	FALSE	0	FALSE	7	TRUE
chr13	21544466	21544467	chr16	45190367	45190368	translocation	MMB3	0	FALSE	0	FALSE	0	FALSE	0	FALSE	0	FALSE	0	FALSE	2	TRUE	2	TRUE	2	TRUE	1	TRUE	0	FALSE	5	TRUE
chr13	62028669	62028670	chr8	122407456	122407457	translocation	MMB3	0	FALSE	0	FALSE	0	FALSE	0	FALSE	0	FALSE	0	FALSE	0	FALSE	0	FALSE	0	FALSE	0	FALSE	0	FALSE	0	FALSE
chr13	118388668	118388669	chr16	62378632	62378633	translocation	MMB3	0	FALSE	0	FALSE	1	TRUE	0	FALSE	0	FALSE	0	FALSE	0	FALSE	0	FALSE	0	FALSE	0	FALSE	1	TRUE	16	TRUE
chr14	56289207	56289208	chr5	73448545	73448546	translocation	MMB3	0	FALSE	1	TRUE	0	FALSE	0	FALSE	0	FALSE	1	TRUE	0	FALSE	0	FALSE	8	TRUE	1	TRUE	2	TRUE	1	TRUE
chr16	22349523	22349524	chr2	166262495	166262496	translocation	MMB3	0	FALSE	0	FALSE	0	FALSE	0	FALSE	0	FALSE	0	FALSE	1	TRUE	1	TRUE	5	TRUE	0	FALSE	3	TRUE	0	FALSE
chr16	44253222	44253223	chr2	166335937	166335938	translocation	MMB3	0	FALSE	0	FALSE	0	FALSE	0	FALSE	0	FALSE	4	TRUE	0	FALSE	0	FALSE	17	TRUE	0	FALSE	1	TRUE	0	FALSE
chr16	45600494	45600495	chr2	170495394	170495395	translocation	MMB3	0	FALSE	0	FALSE	0	FALSE	0	FALSE	0	FALSE	0	FALSE	0	FALSE	2	TRUE	6	TRUE	1	TRUE	1	TRUE	0	FALSE
chr16	48677505	48677506	chr2	179110938	179110939	translocation	MMB3	0	FALSE	0	FALSE	0	FALSE	0	FALSE	0	FALSE	0	FALSE	0	FALSE	0	FALSE	1	TRUE	0	FALSE	1	TRUE	0	FALSE
chr16	54216495	54216496	chr2	181204567	181204568	translocation	MMB3	0	FALSE	0	FALSE	0	FALSE	0	FALSE	0	FALSE	0	FALSE	0	FALSE	0	FALSE	4	TRUE	1	TRUE	1	TRUE	0	FALSE
chr16	56784841	56784842	chr2	166335575	166335576	translocation	MMB3	0	FALSE	1	TRUE	0	FALSE	0	FALSE	0	FALSE	0	FALSE	0	FALSE	0	FALSE	1	TRUE	0	FALSE	1	TRUE	0	FALSE
chr16	56885959	56885960	chr2	171502208	171502209	translocation	MMB3	0	FALSE	0	FALSE	0	FALSE	1	TRUE	1	TRUE	0	FALSE	1	TRUE	1	TRUE	3	TRUE	0	FALSE	0	FALSE	0	FALSE
chr16	58705249	58705250	chr2	176775961	176775962	translocation	MMB3	0	FALSE	0	FALSE	0	FALSE	0	FALSE	0	FALSE	0	FALSE	0	FALSE	0	FALSE	2	TRUE	0	FALSE	0	FALSE	0	FALSE
chr18	5561405	5561406	chr9	36542915	36542916	translocation	MMB3	0	FALSE	0	FALSE	0	FALSE	0	FALSE	0	FALSE	1	TRUE	0	FALSE	0	FALSE	2	TRUE	2	TRUE	2	TRUE	3	TRUE
chr18	5561430	5561431	chr9	36542469	36542470	translocation	MMB3	1	TRUE	1	TRUE	1	TRUE	0	FALSE	0	FALSE	1	TRUE	0	FALSE	0	FALSE	2	TRUE	2	TRUE	2	TRUE	3	TRUE
chr18	37029530	37029531	chr5	112006658	112006659	translocation	MMB3	0	FALSE	0	FALSE	0	FALSE	0	FALSE	0	FALSE	2	TRUE	0	FALSE	1	TRUE	6	TRUE	0	FALSE	0	FALSE	4	TRUE
chr19	46400754	46400755	chr7	135252136	135252137	translocation	MMB3	0	FALSE	1	TRUE	0	FALSE	0	FALSE	0	FALSE	0	FALSE	0	FALSE	0	FALSE	1	TRUE	0	FALSE	1	TRUE	0	FALSE
chr5	60240878	60240879	chr9	39411799	39411800	translocation	MMB3	0	FALSE	0	FALSE	1	TRUE	0	FALSE	0	FALSE	0	FALSE	2	TRUE	2	TRUE	0	FALSE	2	TRUE	2	TRUE	3	TRUE
chr1	19521805	19521806	chr12	105094864	105094865	translocation	MMB4	0	FALSE	0	FALSE	1	TRUE	0	FALSE	0	FALSE	0	FALSE	1	TRUE	0	FALSE	3	TRUE	1	TRUE	2	TRUE	4	TRUE
chr10	116450809	116450810	chr12	105093231	105093232	translocation	MMB4	0	FALSE	0	FALSE	0	FALSE	1	TRUE	1	TRUE	0	FALSE	1	TRUE	1	TRUE	0	FALSE	1	TRUE	2	TRUE	4	TRUE
chr13	29633243	29633244	chr9	43316589	43316590	translocation	MMB4	1	TRUE	1	TRUE	0	FALSE	0	FALSE	1	TRUE	0	FALSE	0	FALSE	1	TRUE	2	TRUE	1	TRUE	1	TRUE	2	TRUE
chr13	63558789	63558790	chr5	142329394	142329395	translocation	MMB4	0	FALSE	0	FALSE	0	FALSE	0	FALSE	0	FALSE	0	FALSE	1	TRUE	1	TRUE	0	FALSE	0	FALSE	0	FALSE	4	TRUE
chr13	95039234	95039235	chr5	142327193	142327194	translocation	MMB4	0	FALSE	0	FALSE	1	TRUE	1	TRUE	1	TRUE	0	FALSE	2	TRUE	2	TRUE	0	FALSE	1	TRUE	1	TRUE	4	TRUE
chr2	117529923	117529924	chr5	47899874	47899875	translocation	MMB4	0	FALSE	0	FALSE	0	FALSE	0	FALSE	0	FALSE	0	FALSE	1	TRUE	1	TRUE	2	TRUE	0	FALSE	1	TRUE	4	TRUE
chr5	96119773	96119774	chr8	41623738	41623739	translocation	MMB4	0	FALSE	0	FALSE	0	FALSE	0	FALSE	0	FALSE	0	FALSE	0	FALSE	0	FALSE	2	TRUE	0	FALSE	0	FALSE	2	TRUE
chr8	86798463	86798464	chr9	121029209	121029210	translocation	MMB4	0	FALSE	0	FALSE	2	TRUE	0	FALSE	0	FALSE	1	TRUE	0	FALSE	0	FALSE	9	TRUE	0	FALSE	0	FALSE	6	TRUE

## Sheet: Indels
seqnames	start	end	Ref	Alt	Func.refGene	Gene.refGene	GeneDetail.refGene		sample	IndelClass	LiK_Overlaps_100bp	LiK_TF_100bp	PDS_Overlaps_100bp	PDS_TF_100bp	pqs_Overlaps_100bp	pqs_TF_100bp	LiK_Overlaps_1Kb	LiK_TF_1Kb	PDS_Overlaps_1Kb	PDS_TF_1Kb	pqs_Overlaps_1Kb	pqs_TF_1Kb
chr1	81603865	81603964	GTCGTTGATAAA	-	intergenic	Nyap2;Irs1	dist=332264;dist=629179		MMB1_Indel	deletion	0	FALSE	0	FALSE	1	TRUE	0	FALSE	0	FALSE	4	TRUE
chr1	85723742	85723841	AGGTGTCTGTGG	-	intronic	A630001G21Rik			MMB1_Indel	deletion	0	FALSE	0	FALSE	0	FALSE	1	TRUE	1	TRUE	2	TRUE
chr1	120554244	120554343	GACCAAGATAATAG	-	intergenic	Marco;En1	dist=49210;dist=48180		MMB1_Indel	deletion	0	FALSE	1	TRUE	0	FALSE	0	FALSE	1	TRUE	4	TRUE
chr1	191655079	191655178	CACAGCTTGAGTTGTGGACACTCA	-	intergenic	Ints7;Lpgat1	dist=33438;dist=62872		MMB1_Indel	deletion	0	FALSE	0	FALSE	0	FALSE	0	FALSE	0	FALSE	0	FALSE
chr1	194168440	194168539	CAAAGCCCACCCA	-	intergenic	Mir205;4930503O07Rik	dist=660960;dist=43685		MMB1_Indel	deletion	0	FALSE	1	TRUE	0	FALSE	0	FALSE	1	TRUE	0	FALSE
chr2	19291688	19291787	-	ACCATCATG	intronic	Armc3			MMB1_Indel	insertion	0	FALSE	0	FALSE	0	FALSE	0	FALSE	1	TRUE	0	FALSE
chr2	33370664	33370763	-	CCCCGCCCCCTGCCTCC	intronic	Ralgps1			MMB1_Indel	insertion	0	FALSE	1	TRUE	1	TRUE	2	TRUE	3	TRUE	2	TRUE
chr2	34660439	34660538	-	AAGATTCACAACTGTCAAAAAAAAAAAAA	intergenic	Mapkap1;Gapvd1	dist=35539;dist=16494		MMB1_Indel	insertion	0	FALSE	0	FALSE	2	TRUE	0	FALSE	0	FALSE	6	TRUE
chr2	71375773	71375872	-	GAGGAGGAGGAGGAGGAGGAGGAGGAGGAGAA	intergenic	Slc25a12;Hat1	dist=8269;dist=13437		MMB1_Indel	insertion	1	TRUE	1	TRUE	0	FALSE	1	TRUE	1	TRUE	0	FALSE
chr2	88866201	88866300	CTGTTAATATC	-	downstream	Olfr1206	dist=721		MMB1_Indel	deletion	1	TRUE	1	TRUE	1	TRUE	1	TRUE	1	TRUE	6	TRUE
chr2	105426166	105426265	AATCCCTCTGGAGCA	-	intergenic	Rcn1;Pax6os1	dist=26897;dist=109850		MMB1_Indel	deletion	0	FALSE	0	FALSE	0	FALSE	0	FALSE	0	FALSE	1	TRUE
chr2	123533171	123533270	CACATGAAAAGACGG	-	intergenic	Sqrdl;4930517E11Rik	dist=723670;dist=590401		MMB1_Indel	deletion	0	FALSE	0	FALSE	0	FALSE	0	FALSE	0	FALSE	0	FALSE
chr2	156995536	156995635	CTTAAAAAAAATATTAAAAACCCCAAAATATGGGGACTAAAGGTGCAGCTTCTTGAGGGTG	-	UTR3	Dsn1	NM_025853:c.*610_*550delCACCCTCAAGAAGCTGCACCTTTAGTCCCCATATTTTGGGGTTTTTAATATTTTTTTTAAG		MMB1_Indel	deletion	0	FALSE	0	FALSE	0	FALSE	0	FALSE	0	FALSE	0	FALSE
chr3	39925393	39925492	AAAAAG	-	intergenic	Fat4;1700017G19Rik	dist=913460;dist=579417		MMB1_Indel	deletion	0	FALSE	0	FALSE	0	FALSE	0	FALSE	0	FALSE	0	FALSE
chr3	53290742	53290841	GGAATTGAACTCA	-	intergenic	Lhfp;Nhlrc3	dist=29113;dist=161192		MMB1_Indel	deletion	0	FALSE	0	FALSE	0	FALSE	0	FALSE	0	FALSE	7	TRUE
chr3	53291081	53291180	TCAGGTCCTTGCAAAAGCACAATATTGTCTTAACCATTGAGCAATCTCTTCAACCTTTAATGAAAATTTCTTAACCACTGTTGTAGTTTATATTTTAAAACTTGGACTGGAAAGACAGCTCAGATGTTACGACACTTGCTATTCTTGCAGAGGACCCACGCTCAATTCCCAGCACCCAGTTCTGACAGTTCACAACCACATTTAAGTCTGGCTCCCAAAGTTCCGGCACCCTCTCTGGCTTCCATGAGCATTGCAGCCATGTGCACTACCACCCTCCCATATATAAACATAATTTTAAAATAAATTTAAAAGTGAATAAAATGTGCTGTGGAATGTCAAATGTCCAAACAGAGCATTATTAAAAGAATATATAAAATATATGTTTACATATATATTAAA…	-	intergenic	Lhfp;Nhlrc3	dist=29452;dist=160441		MMB1_Indel	deletion	0	FALSE	0	FALSE	1	TRUE	0	FALSE	1	TRUE	7	TRUE
chr3	89389767	89389866	GGACTAGCGC	-	intronic	Zbtb7b			MMB1_Indel	deletion	0	FALSE	0	FALSE	0	FALSE	1	TRUE	1	TRUE	1	TRUE
chr3	107160549	107160648	CCACCCCATCCGCACAAAGAAAGA	-	intergenic	Kcna2;Kcna10	dist=45594;dist=22521		MMB1_Indel	deletion	0	FALSE	0	FALSE	0	FALSE	2	TRUE	2	TRUE	0	FALSE
chr4	43926203	43926302	-	AGGGAGG	intronic	Reck			MMB1_Indel	insertion	0	FALSE	0	FALSE	0	FALSE	0	FALSE	0	FALSE	2	TRUE
chr5	13680962	13681061	-	ATGAAAAATAAAA	intergenic	Sema3a;Speer3	dist=77527;dist=110607		MMB1_Indel	insertion	0	FALSE	0	FALSE	1	TRUE	0	FALSE	0	FALSE	4	TRUE
chr5	117037015	117037114	GGTTAAGC	-	intergenic	Srrm4;Suds3	dist=445248;dist=54608		MMB1_Indel	deletion	0	FALSE	0	FALSE	0	FALSE	1	TRUE	2	TRUE	2	TRUE
chr6	82556251	82556350	-	GATTTATACAG	intronic	Tacr1			MMB1_Indel	insertion	0	FALSE	0	FALSE	0	FALSE	0	FALSE	0	FALSE	6	TRUE
chr6	83087049	83087148	-	CCCAGCTACCTAGCCCCAGCTACCTAGC	intronic	Lbx2			MMB1_Indel	insertion	0	FALSE	0	FALSE	1	TRUE	1	TRUE	3	TRUE	3	TRUE
chr6	88937856	88937955	-	GTGTGT	intergenic	Tpra1;4933427D06Rik	dist=25666;dist=158209		MMB1_Indel	insertion	1	TRUE	1	TRUE	1	TRUE	2	TRUE	2	TRUE	6	TRUE
chr6	101946819	101946918	CCTCTTTAGGTACAGCATGG	-	intergenic	Gm9871;Cntn3	dist=144887;dist=216418		MMB1_Indel	deletion	0	FALSE	1	TRUE	0	FALSE	0	FALSE	1	TRUE	0	FALSE
chr6	118825800	118825899	AGGCCACTGTTTACCCTGGGTGA	-	intronic	Cacna1c			MMB1_Indel	deletion	0	FALSE	0	FALSE	1	TRUE	0	FALSE	0	FALSE	8	TRUE
chr6	118827285	118827384	-	TATCAGGAGCAGAATTGTGC	intronic	Cacna1c			MMB1_Indel	insertion	0	FALSE	0	FALSE	1	TRUE	0	FALSE	0	FALSE	9	TRUE
chr6	121845407	121845506	GCTCTTCCATAAGT	-	intronic	Mug1			MMB1_Indel	deletion	0	FALSE	0	FALSE	0	FALSE	0	FALSE	1	TRUE	0	FALSE
chr7	29063343	29063442	GTGTGAGGGAAAG	-	intronic	Ryr1			MMB1_Indel	deletion	0	FALSE	0	FALSE	0	FALSE	1	TRUE	2	TRUE	2	TRUE
chr7	57299324	57299423	AGCCCCCTGAAGTG	-	intronic	Gabrg3			MMB1_Indel	deletion	0	FALSE	0	FALSE	0	FALSE	0	FALSE	0	FALSE	8	TRUE
chr7	63884548	63884647	GGCCTGGACACAGCCAGATACA	-	intergenic	Otud7a;Klf13	dist=125571;dist=1732		MMB1_Indel	deletion	0	FALSE	0	FALSE	0	FALSE	0	FALSE	1	TRUE	1	TRUE
chr7	95375607	95375706	ACCTGTTCCA	-	intergenic	NONE;Tenm4	dist=NONE;dist=834971		MMB1_Indel	deletion	0	FALSE	0	FALSE	1	TRUE	0	FALSE	0	FALSE	9	TRUE
chr8	123829696	123829795	-	CCCCCCC	intronic	Rab4a			MMB1_Indel	insertion	0	FALSE	0	FALSE	0	FALSE	0	FALSE	0	FALSE	0	FALSE
chr9	43873214	43873313	AGAGACACAGAGAAAA	-	intergenic	Pvrl1;Thy1	dist=65803;dist=170105		MMB1_Indel	deletion	0	FALSE	0	FALSE	1	TRUE	1	TRUE	1	TRUE	3	TRUE
chr9	66987563	66987662	-	CGGGGGGG	intergenic	Lactb;Tpm1	dist=12129;dist=34980		MMB1_Indel	insertion	1	TRUE	1	TRUE	1	TRUE	2	TRUE	2	TRUE	5	TRUE
chr9	67503453	67503552	-	TGTGTGTGTGTGTGTGTGTGTGTGTGTGTG	intronic	Tln2			MMB1_Indel	insertion	0	FALSE	0	FALSE	1	TRUE	0	FALSE	1	TRUE	7	TRUE
chr9	69918342	69918441	TCACCCTCTCTCTCCCTCTGTATTAGTCAGGGTTCTCTAGAGTCACAGAACTTATGGATAATTTCTAAATAGTAAAGGAATTTATTGATGACTTACAGTCGGCAGCCCAATTCCCAACAATGGTTCAGTCGCAGCTGTGAATGGAAGTCCAAGGATCTAGCAGTTACTCAGTCTCACGCAGCAAGCAGGCGAAGGAGCAAGAGCAAGAGCTAGACTCCCTTCTTCCAATGTCCTTATATTGTCTCCAGCAAAAGGTGTAGCCCAGATTAAAGGTGTGTTCCACCACACCTTTAATCCCAGATGAAAGGCATAGCCAGATTAAAGGTGTGTTCCTTAACTCGGAGATTCAATCTTCTGGAATCCATAGCCACTATGGCTCAAGATCTTCAAACCAAGATC…	-	intergenic	B230323A14Rik;Bnip2	dist=88193;dist=70580		MMB1_Indel	deletion	1	TRUE	1	TRUE	0	FALSE	3	TRUE	2	TRUE	1	TRUE
chr9	77058124	77058223	CCAGTATAGGGGAATG	-	intergenic	Tinag;Mlip	dist=12393;dist=43895		MMB1_Indel	deletion	1	TRUE	1	TRUE	3	TRUE	3	TRUE	3	TRUE	9	TRUE
chr9	92714523	92714622	-	CTTGATCCA	intergenic	Plod2;4933400C23Rik	dist=106146;dist=4143		MMB1_Indel	insertion	0	FALSE	0	FALSE	2	TRUE	1	TRUE	1	TRUE	5	TRUE
chr9	92715781	92715880	CTTATGCTCCTCCCCAACCACCCTGG	-	intergenic	Plod2;4933400C23Rik	dist=107404;dist=2860		MMB1_Indel	deletion	0	FALSE	1	TRUE	0	FALSE	0	FALSE	1	TRUE	2	TRUE
chr9	123525984	123526083	TTTAATTTTTTAAAATCTTA	-	intergenic	Limd1;Sacm1l	dist=4482;dist=3829		MMB1_Indel	deletion	0	FALSE	0	FALSE	0	FALSE	0	FALSE	0	FALSE	4	TRUE
chr10	36072370	36072469	AGCCATAGTATTATAGTATTAATATGCTAAATGACCATAAGTATCAAATGAATCCAAATGACATATTTTGATACACATAGATCAGTGAATCATGTGATCCTCATGAGAGGATCAAGTTTTGCAGAAGATGGTAATTAACAGAGATGTACAACTAGGCACATACAAAGGGTAAGAGACTTTAGAGTCCTGAATACTGAGTTATTGTCACATGCTTCTCCTTAAAGCTCAATGACTCATGCAGAAGAGGGGAAAAAGGCTGATAAGAGCCAGAGATAGAGTGTGAAATCAAGGAGAGAGTCTTTTCCATTCAGAATAGAGAAAATGCACATATGAACTCATGGAAAATGACAGCATGCACAAGACCTGCAGAAGCTTAAGACACACAAAACTCCCAGTAAA…	-	intergenic	Frk;Hs3st5	dist=1461190;dist=433095		MMB1_Indel	deletion	0	FALSE	0	FALSE	0	FALSE	0	FALSE	0	FALSE	5	TRUE
chr10	48539078	48539177	GTACTT	-	intergenic	NONE;C130030K03Rik	dist=NONE;dist=554548		MMB1_Indel	deletion	0	FALSE	0	FALSE	3	TRUE	0	FALSE	0	FALSE	9	TRUE
chr10	93941903	93942002	-	GGAGGGCGC	intergenic	Metap2;Mir331	dist=50751;dist=21815		MMB1_Indel	insertion	1	TRUE	1	TRUE	1	TRUE	2	TRUE	2	TRUE	6	TRUE
chr10	94072856	94072955	-	GGGGGG	intronic	Fgd6			MMB1_Indel	insertion	0	FALSE	0	FALSE	4	TRUE	1	TRUE	2	TRUE	10	TRUE
chr10	101761741	101761840	GTGGGACC	-	intronic	Mgat4c			MMB1_Indel	deletion	0	FALSE	0	FALSE	0	FALSE	1	TRUE	1	TRUE	0	FALSE
chr11	31660463	31660562	-	TTTTTATTTT	intergenic	Stc2;Bod1	dist=290452;dist=4637		MMB1_Indel	insertion	0	FALSE	0	FALSE	0	FALSE	1	TRUE	1	TRUE	2	TRUE
chr11	31778993	31779092	-	CCCCCCCCC	intergenic	Bod1;D630024D03Rik	dist=107181;dist=21645		MMB1_Indel	insertion	0	FALSE	1	TRUE	0	FALSE	0	FALSE	3	TRUE	0	FALSE
chr11	34000208	34000307	ATCCCCACA	-	intergenic	Kcnip1;Lcp2	dist=7065;dist=46935		MMB1_Indel	deletion	0	FALSE	0	FALSE	0	FALSE	0	FALSE	0	FALSE	3	TRUE
chr11	91350775	91350874	ACCTCAGT	-	intergenic	4930405D11Rik;Kif2b	dist=455673;dist=224454		MMB1_Indel	deletion	0	FALSE	0	FALSE	0	FALSE	0	FALSE	1	TRUE	8	TRUE
chr11	117233887	117233986	GATAGGC	-	intronic	2024-09-09			MMB1_Indel	deletion	0	FALSE	1	TRUE	0	FALSE	1	TRUE	1	TRUE	0	FALSE
chr12	63458850	63458949	AGCACCA	-	intergenic	Lrfn5;Fscb	dist=1613642;dist=1012427		MMB1_Indel	deletion	0	FALSE	0	FALSE	0	FALSE	1	TRUE	1	TRUE	2	TRUE
chr12	74805177	74805276	-	GGGGGGGGGGTGGT	intergenic	Dbpht2;Kcnh5	dist=504759;dist=91990		MMB1_Indel	insertion	0	FALSE	0	FALSE	0	FALSE	1	TRUE	1	TRUE	3	TRUE
chr12	112813193	112813292	GGGTGAG	-	intronic	BC022687			MMB1_Indel	deletion	1	TRUE	1	TRUE	0	FALSE	2	TRUE	2	TRUE	2	TRUE
chr13	50225355	50225454	TGCCAGGCATGGTC	-	intergenic	Iars;Gm906	dist=491138;dist=19763		MMB1_Indel	deletion	0	FALSE	0	FALSE	0	FALSE	0	FALSE	0	FALSE	1	TRUE
chr14	9252649	9252748	-	GCCCCACTTCCCCTCCCCCTGACTCACCTCCCCC	intergenic	4930455B14Rik;Fhit	dist=579321;dist=297395		MMB1_Indel	insertion	1	TRUE	1	TRUE	2	TRUE	1	TRUE	1	TRUE	5	TRUE
chr14	10149021	10149120	AACTCATCA	-	intronic	Fhit			MMB1_Indel	deletion	0	FALSE	0	FALSE	0	FALSE	0	FALSE	0	FALSE	3	TRUE
chr14	18294571	18294670	CCCCTCCC	-	intronic	Ube2e1			MMB1_Indel	deletion	1	TRUE	2	TRUE	0	FALSE	1	TRUE	2	TRUE	1	TRUE
chr14	28397956	28398055	GGAAAGGAGCTCATTAGGGATAA	-	intronic	Erc2			MMB1_Indel	deletion	0	FALSE	0	FALSE	0	FALSE	0	FALSE	1	TRUE	2	TRUE
chr14	50686771	50686870	AAATAGCCATTTTG	-	intergenic	Olfr747;Olfr748	dist=5176;dist=23498		MMB1_Indel	deletion	0	FALSE	0	FALSE	1	TRUE	1	TRUE	1	TRUE	3	TRUE
chr14	50688266	50688365	-	TGGTAGT	intergenic	Olfr747;Olfr748	dist=6671;dist=22016		MMB1_Indel	insertion	0	FALSE	0	FALSE	0	FALSE	1	TRUE	1	TRUE	4	TRUE
chr14	63396746	63396845	-	CCCCCCCACCCCCCACCCCCCCA	intronic	Blk			MMB1_Indel	insertion	0	FALSE	0	FALSE	0	FALSE	1	TRUE	1	TRUE	2	TRUE
chr14	114304537	114304636	ACCACATAATAAAAAAAAAAAAAAAAGTTTGC	-	intergenic	NONE;4930524C18Rik	dist=NONE;dist=527347		MMB1_Indel	deletion	0	FALSE	0	FALSE	0	FALSE	0	FALSE	0	FALSE	13	TRUE
chr15	8495386	8495485	TAATGTAATTACAAAGAAATGAAGTCTGGCAGT	-	intergenic	Nipbl;Slc1a3	dist=50973;dist=138656		MMB1_Indel	deletion	0	FALSE	0	FALSE	0	FALSE	0	FALSE	0	FALSE	2	TRUE
chr15	21706949	21707048	-	GGGGGGA	intergenic	Cdh12;Gm5803	dist=117466;dist=1006821		MMB1_Indel	insertion	2	TRUE	2	TRUE	0	FALSE	4	TRUE	5	TRUE	4	TRUE
chr15	50992898	50992997	CATATACATACATGCACAT	-	intergenic	Trps1;Gm19303	dist=102907;dist=238674		MMB1_Indel	deletion	0	FALSE	0	FALSE	0	FALSE	0	FALSE	0	FALSE	3	TRUE
chr15	70589939	70590038	AGATAAAGAGATTTAC	-	intergenic	Gm19782;Fam135b	dist=511785;dist=855674		MMB1_Indel	deletion	0	FALSE	0	FALSE	5	TRUE	0	FALSE	0	FALSE	13	TRUE
chr16	65526068	65526167	GGGGGCAACAGGCCAGGGTTACATTAAGAGGCAGCTGATGGCATTCTGTACACCCTTTTCATTCTTCTCCCCACCCCCATTCTAATATAGTCAAATGGAAAGGACCTGAGAGAGACTCTACCAGATCAGAGTCTGGCTTAGTGACATCATAAACACAATTGTCATACCCAGATTTAGAGGTATCATTGTGGCCGTCAAATTAAATTATATTTTGTCACTAAAATGAAACCTCAACATGGTGCAGAGAGACTATATTTGAATATTTCTGAGAGGGATGCCATTAAAATATTATATGCTTTATAACTTGTCAGCATGTCTGCTTCTTGACATATATTCAGCATCAGCATGTACTTCGTGGCAGATTAAATCTTAGACAGTCTGAATTCCTTCTGCGTTCAT…	-	intronic	Pou1f1			MMB1_Indel	deletion	2	TRUE	2	TRUE	2	TRUE	2	TRUE	4	TRUE	6	TRUE
chr16	76424308	76424407	-	GGGGGGGTGGGGGGGGGGT	intergenic	Nrip1;1700041M19Rik	dist=51309;dist=579870		MMB1_Indel	insertion	0	FALSE	0	FALSE	2	TRUE	1	TRUE	1	TRUE	2	TRUE
chr17	4117449	4117548	TCAGCCTTATTGTGTACTCTATGGTACT	-	intergenic	4930470H14Rik;4930548J01Rik	dist=34504;dist=1920		MMB1_Indel	deletion	0	FALSE	0	FALSE	1	TRUE	0	FALSE	0	FALSE	2	TRUE
chr17	10072410	10072509	ATGTTTGCTTGTTTATTTTT	-	intergenic	4930452A19Rik;Qk	dist=296594;dist=133992		MMB1_Indel	deletion	0	FALSE	0	FALSE	1	TRUE	0	FALSE	0	FALSE	7	TRUE
chr17	18733291	18733390	ACCACTAACACTAAAGA	-	intergenic	Vmn2r96;Vmn2r97	dist=135184;dist=180965		MMB1_Indel	deletion	0	FALSE	0	FALSE	1	TRUE	1	TRUE	1	TRUE	2	TRUE
chr17	36859588	36859687	TATGCCTGTTTTTTTGTTTT	-	downstream	Trim26	dist=258		MMB1_Indel	deletion	0	FALSE	0	FALSE	1	TRUE	0	FALSE	1	TRUE	2	TRUE
chr17	88315555	88315654	TAAGTATGTTTACTTGGGC	-	intergenic	Gm4832;Foxn2	dist=184489;dist=125089		MMB1_Indel	deletion	0	FALSE	0	FALSE	0	FALSE	1	TRUE	1	TRUE	0	FALSE
chr18	57546765	57546864	CCATCTAGAGACTG	-	ncRNA_exonic	4930511M06Rik			MMB1_Indel	deletion	0	FALSE	0	FALSE	0	FALSE	1	TRUE	1	TRUE	4	TRUE
chr18	76910820	76910919	AAAAAG	-	intergenic	Skor2;Ier3ip1	dist=10528;dist=19152		MMB1_Indel	deletion	0	FALSE	0	FALSE	0	FALSE	0	FALSE	0	FALSE	4	TRUE
chr19	26193571	26193670	CCACCTTC	-	intergenic	Dmrt2;Smarca2	dist=514630;dist=411532		MMB1_Indel	deletion	0	FALSE	0	FALSE	0	FALSE	0	FALSE	0	FALSE	1	TRUE
chr19	48204105	48204204	AGCGCCCACCTGGATCCGT	-	intergenic	Ccdc147;Sorcs3	dist=168776;dist=1852		MMB1_Indel	deletion	0	FALSE	0	FALSE	0	FALSE	2	TRUE	3	TRUE	3	TRUE
chrX	93942104	93942203	TTGGGATTTTGGAGCAAAGCTCTACCATCATCTGCAGACAACTATTCTCCCTTTGAAAAACAGCTCTTGGCCTGCTATTGGGCCTTAGTGGAAACTGAACGTCTGACAATAGGACACCAAGTCACTATGCGACCTGAACTACCCATCATGAGCTGGGTACTATCAGACCCTGCAAGTCATAAAGTGGGACGTGCACAGCAGCAGTCTATTATCAAATGGAAGTGGTATATACGTGATCGGGCCAGAGCAGGTCCTGAAGGCACAAGCAAGTTACATGAAGAAGTTGCTCAAATGCCTATGGTTTCTACTCCTGTTACAATGCCATCTGCTGCCAAGCATGCACCTATAGCCTCATGGGGTGTTCCCTATGATCAACTGACCGAAGAGGAGAAGACTAGA	-	intergenic	Pdk3;AU015836	dist=110059;dist=26104		MMB1_Indel	deletion	0	FALSE	0	FALSE	0	FALSE	2	TRUE	1	TRUE	0	FALSE
chrX	110178879	110178978	CATAAAGAATCAGTGAAAATATGTGCTTAGTTTCATATGTGTTATAATTAGGTGCCAAAGCAATGAAGTAGTAAATTTAAATCATTTATACTTTACTACCCA	-	intergenic	Gm6377;Gm7134	dist=978484;dist=193723		MMB1_Indel	deletion	0	FALSE	0	FALSE	0	FALSE	0	FALSE	0	FALSE	0	FALSE
chrX	120909474	120909573	CAATTTAGAGGATAAATTTTATGTAGTCT	-	UTR3	Pcdh11x	NM_001271809:c.*3180_*3208delCAATTTAGAGGATAAATTTTATGTAGTCT;NM_001271810:c.*3180_*3208delCAATTTAGAGGATAAATTTTATGTAGTCT		MMB1_Indel	deletion	0	FALSE	0	FALSE	0	FALSE	0	FALSE	0	FALSE	0	FALSE
chr2	104944707	104944806	-	AAAAAAAA	intronic	Ccdc73			MMB2_Indel	insertion	0	FALSE	0	FALSE	1	TRUE	0	FALSE	0	FALSE	2	TRUE
chr2	180273982	180274081	GGCTGTGCCGCCTGGCCTCCTCACTGACTGCTGAAGACACCCGTCTATGGTCTGAGGGCAGCTGACATCTCAGTTGCCTCATGGACGTGGTCTTGAGTCTGCATGATACTGGAGTTTCAGTTTCCTTCGTGGAGGATGTCCAGGACTCGAGTATACAAACCCTTCTGGCTCAGTACCGTGTGTGTATGTCGGCCCTTCCCTGTACAGAGTCTTCACCCTACCATCACCTGCTCTTTCCAGCTCCCAACCTATGTGGACTTCTTATCTTTCTTTTGTTTTGTTTTTCAAGTCAGGGTTTCTCTGTATAGTGTAGACCAGCCTGGCCTCGAACTCAGAAATCTGCCTGCCTCTACCTCCCAAGTGCTGGGATTAAAGGCATGCGTCACCACTGCCC	-	upstream	Cables2	dist=567		MMB2_Indel	deletion	0	FALSE	0	FALSE	0	FALSE	0	FALSE	1	TRUE	0	FALSE
chr3	153931646	153931745	GCTACATACACAT	-	intronic	Acadm			MMB2_Indel	deletion	0	FALSE	0	FALSE	0	FALSE	1	TRUE	1	TRUE	0	FALSE
chr5	55578950	55579049	TCAACTT	-	intergenic	Gm10440;4932441J04Rik	dist=1220458;dist=1991078		MMB2_Indel	deletion	0	FALSE	0	FALSE	1	TRUE	0	FALSE	0	FALSE	2	TRUE
chr6	97115527	97115626	-	CATATATATATATATATATATATATATATATATATATATGTGTGTGTGTG	intronic	Eogt			MMB2_Indel	insertion	0	FALSE	0	FALSE	1	TRUE	0	FALSE	0	FALSE	3	TRUE
chr6	111803132	111803231	ATACCTATAGAGAGTAAGAG	-	intergenic	Grm7;1700054K19Rik	dist=235952;dist=407507		MMB2_Indel	deletion	0	FALSE	0	FALSE	0	FALSE	1	TRUE	2	TRUE	5	TRUE
chr6	133285960	133286059	CAGAGACCAAAGCTAAATGATAGGCAGCTATGATGTTCTCTCAAGCTTGG	-	intergenic	2700089E24Rik;5530400C23Rik	dist=175111;dist=6157		MMB2_Indel	deletion	0	FALSE	0	FALSE	2	TRUE	0	FALSE	0	FALSE	10	TRUE
chr8	54975902	54976001	CAAAGGACACAAGAATGTTGAGACAGCACTACAGTGTTAAGTAACTTGTAGTTAACTATAATATTAGTGAATACAAATATACTGGCTATAAATGGTGATTTGTGTTTAGCTCTTTCCCATTTTAAACTATTCCGTGCAATGAATGGCAGATGATATCTGCAGATGGTACACAGGCATATTGGCACTCAGG	-	intronic	Gpm6a			MMB2_Indel	deletion	0	FALSE	0	FALSE	0	FALSE	0	FALSE	0	FALSE	2	TRUE
chr8	56896092	56896191	AATTCAAGTTCTACAGTCATTTCCGT	-	intergenic	Fbxo8;Hand2	dist=302203;dist=424816		MMB2_Indel	deletion	0	FALSE	0	FALSE	1	TRUE	0	FALSE	0	FALSE	10	TRUE
chr8	117889688	117889787	AGTAGATCTCTGGGGGTTGGTCTTGAGGTTGGAGCCCAACCCAGCTTCCTGTCTGATCTGCCTCTTTGCTTCCTGGTTAGTCACTAGAATATAAACAAGCTACCATCCAAGCAGCCGTGATTTTCTTGCAGTGACAGACTGCATC	-	intergenic	Mphosph6;Cdh13	dist=87809;dist=393873		MMB2_Indel	deletion	0	FALSE	0	FALSE	0	FALSE	0	FALSE	0	FALSE	0	FALSE
chr9	43556726	43556825	-	GGGGGGGGGGAC	intergenic	Trim29;Pvrl1	dist=220651;dist=187800		MMB2_Indel	insertion	1	TRUE	1	TRUE	0	FALSE	3	TRUE	3	TRUE	3	TRUE
chr11	13691919	13692018	AGTAAC	-	intergenic	Cobl;1700046C09Rik	dist=1227009;dist=868362		MMB2_Indel	deletion	0	FALSE	0	FALSE	1	TRUE	0	FALSE	0	FALSE	3	TRUE
chr12	39520035	39520134	-	AAATAA	intergenic	Etv1;Arl4a	dist=651870;dist=513206		MMB2_Indel	insertion	0	FALSE	0	FALSE	0	FALSE	0	FALSE	1	TRUE	4	TRUE
chr12	92468664	92468763	AAAATAAAGAGTTT	-	intergenic	Sel1l;NONE	dist=619557;dist=NONE		MMB2_Indel	deletion	0	FALSE	0	FALSE	0	FALSE	0	FALSE	0	FALSE	3	TRUE
chr12	112938199	112938298	CTGAGGCATGGT	-	intronic	Nudt14			MMB2_Indel	deletion	0	FALSE	0	FALSE	0	FALSE	2	TRUE	3	TRUE	1	TRUE
chr13	63540700	63540799	GCGCAACCAACAGGAC	-	exonic	Ptch1			MMB2_Indel	deletion	0	FALSE	0	FALSE	0	FALSE	0	FALSE	2	TRUE	0	FALSE
chr14	97439371	97439470	TTAAATTGTATTATTTAATATATAATTTCATGACT	-	intergenic	Klhl1;Dach1	dist=920387;dist=347392		MMB2_Indel	deletion	0	FALSE	0	FALSE	1	TRUE	0	FALSE	0	FALSE	13	TRUE
chr16	23386199	23386298	TTTACTGTTACTTGAATCATGCA	-	intergenic	St6gal1;Rtp1	dist=25899;dist=42862		MMB2_Indel	deletion	0	FALSE	0	FALSE	2	TRUE	0	FALSE	0	FALSE	7	TRUE
chrX	88388859	88388958	ATCTATCCCCTGTCACCATA	-	intergenic	Il1rapl1;Mir1906-1	dist=273286;dist=370546		MMB2_Indel	deletion	0	FALSE	0	FALSE	0	FALSE	0	FALSE	0	FALSE	3	TRUE
chr1	48599622	48599721	CTGGTA	-	intergenic	Slc39a10;NONE	dist=1746163;dist=NONE		MMB3_Indel	deletion	0	FALSE	0	FALSE	1	TRUE	0	FALSE	0	FALSE	8	TRUE
chr1	75670983	75671082	-	GTTGCTGGGA	intergenic	Slc4a3;Gm17751	dist=111602;dist=818100		MMB3_Indel	insertion	0	FALSE	0	FALSE	0	FALSE	2	TRUE	2	TRUE	0	FALSE
chr1	82829385	82829484	AGTGGTC	-	intergenic	Tm4sf20;Agfg1	dist=60979;dist=10042		MMB3_Indel	deletion	0	FALSE	0	FALSE	1	TRUE	0	FALSE	0	FALSE	3	TRUE
chr1	98868203	98868302	CATCTT	-	intergenic	Slco6d1;Cntnap5b	dist=358873;dist=904507		MMB3_Indel	deletion	0	FALSE	0	FALSE	0	FALSE	0	FALSE	0	FALSE	4	TRUE
chr1	118178911	118179010	TCCATCTCACC	-	intergenic	Cntnap5a;Tsn	dist=1598287;dist=119547		MMB3_Indel	deletion	0	FALSE	0	FALSE	1	TRUE	1	TRUE	1	TRUE	9	TRUE
chr1	167852127	167852226	-	TTTTGTTTTTT	intergenic	Lmx1a;Pbx1	dist=3444;dist=267187		MMB3_Indel	insertion	0	FALSE	0	FALSE	0	FALSE	0	FALSE	0	FALSE	0	FALSE
chr1	171245651	171245750	-	TTGCAGT	intronic	Ndufs2			MMB3_Indel	insertion	0	FALSE	0	FALSE	0	FALSE	0	FALSE	0	FALSE	0	FALSE
chr1	172305449	172305548	-	TCTCCCT	intergenic	Atp1a2;Igsf8	dist=7435;dist=6908		MMB3_Indel	insertion	1	TRUE	1	TRUE	0	FALSE	1	TRUE	2	TRUE	0	FALSE
chr1	191850100	191850199	-	GGGGGGGGCA	intergenic	Nek2;1700034H15Rik	dist=17101;dist=43922		MMB3_Indel	insertion	1	TRUE	1	TRUE	0	FALSE	1	TRUE	1	TRUE	0	FALSE
chr2	5825934	5826033	CTTCCAGCC	-	intronic	Cdc123			MMB3_Indel	deletion	1	TRUE	1	TRUE	0	FALSE	2	TRUE	2	TRUE	7	TRUE
chr2	40650254	40650353	AGAGAGTCCCATAAATTGTCAATATACATCAAATAAG	-	intronic	Lrp1b			MMB3_Indel	deletion	0	FALSE	0	FALSE	0	FALSE	0	FALSE	0	FALSE	3	TRUE
chr2	83690390	83690489	CCCCCCAC	-	intergenic	Zc3h15;Itgav	dist=25824;dist=33950		MMB3_Indel	deletion	1	TRUE	1	TRUE	1	TRUE	1	TRUE	1	TRUE	4	TRUE
chr2	119495482	119495581	GTAAACACAACAAA	-	intergenic	Ino80;Exd1	dist=17903;dist=23859		MMB3_Indel	deletion	0	FALSE	0	FALSE	2	TRUE	0	FALSE	1	TRUE	11	TRUE
chr2	123755238	123755337	TCCATAAGGT	-	intergenic	Sqrdl;4930517E11Rik	dist=945737;dist=368339		MMB3_Indel	deletion	0	FALSE	0	FALSE	0	FALSE	0	FALSE	0	FALSE	3	TRUE
chr2	141012086	141012185	TTCCAGCTGCACTTCCTGCTTAGTGCAGGAAGTACAATACGTACGA	-	intronic	Macrod2			MMB3_Indel	deletion	0	FALSE	0	FALSE	0	FALSE	0	FALSE	0	FALSE	0	FALSE
chr2	156426798	156426897	ATTTTTA	-	intronic	Epb4.1l1			MMB3_Indel	deletion	0	FALSE	1	TRUE	0	FALSE	0	FALSE	1	TRUE	0	FALSE
chr3	18060724	18060823	GGCCTAGTGCATGCTGCCTAGCCTTAGTC	-	intergenic	Bhlhe22;Cyp7b1	dist=3260;dist=11148		MMB3_Indel	deletion	0	FALSE	0	FALSE	0	FALSE	0	FALSE	0	FALSE	0	FALSE
chr3	106182521	106182620	GGACTA	-	intergenic	Chi3l3;Chi3l4	dist=15007;dist=18915		MMB3_Indel	deletion	0	FALSE	0	FALSE	0	FALSE	1	TRUE	1	TRUE	0	FALSE
chr3	107553802	107553901	AATCGCTTTCCCTAGCTCCTGTCTCTGTGGTCCCATCTCTGAAGATACGAAACCACAAGCAGGGCAGCAGGGCCAGCTTCACCACGAGTTCAAGGGCAGCTGGCAGCGCTTCCTCCTCTCTATACTACAGGGGATCTGGGTTCTAAGAGGAGGGACAATGGGCTCACACTGTCTGTTCTGAAGGAGAAGTGGCTCTGTCTCAAGCCATGGAGACTTTCTCTGAGGCATGCTTTGGCAAAGCTGCTCCACTCAGAGCCAGGGTGAACTCTGACTGTCCCTATAGCATACCATGGGCCATTTAAATCACTTGTAGCAGAGAGATGGTGCTAGAATCATTCTGCACTT	-	UTR3	Ubl4b	NM_026261:c.*524_*180delAAGTGCAGAATGATTCTAGCACCATCTCTCTGCTACAAGTGATTTAAATGGCCCATGGTATGCTATAGGGACAGTCAGAGTTCACCCTGGCTCTGAGTGGAGCAGCTTTGCCAAAGCATGCCTCAGAGAAAGTCTCCATGGCTTGAGACAGAGCCACTTCTCCTTCAGAACAGACAGTGTGAGCCCATTGTCCCTCCTCTTAGAACCCAGATCCCCTGTAGTATAGAGAGGAGGAAGCGCTGCCAGCTGCCCTTGAACTCGTGGTGAAGCTGGCCCTGCTGCCCTGCTTGTGGTTTCGTATCTTCAGAGATGGGACCACAGAGACAGGAGCTAGGGAAAGCGATT		MMB3_Indel	deletion	0	FALSE	0	FALSE	0	FALSE	1	TRUE	2	TRUE	0	FALSE
chr3	147006232	147006331	ACTAAAG	-	intergenic	Ttll7;Lphn2	dist=23532;dist=1809298		MMB3_Indel	deletion	0	FALSE	0	FALSE	0	FALSE	0	FALSE	0	FALSE	0	FALSE
chr4	35131012	35131111	GAGCCTAAAACAGGT	-	intronic	Mob3b			MMB3_Indel	deletion	0	FALSE	0	FALSE	3	TRUE	1	TRUE	1	TRUE	12	TRUE
chr4	76363795	76363894	AATAACACATTCACCCGCTGCTCTATTTCCTCTGGG	-	intronic	Ptprd			MMB3_Indel	deletion	0	FALSE	0	FALSE	0	FALSE	0	FALSE	0	FALSE	1	TRUE
chr4	95699632	95699731	TTTATTAAATAT	-	intronic	Fggy			MMB3_Indel	deletion	0	FALSE	0	FALSE	0	FALSE	0	FALSE	0	FALSE	9	TRUE
chr4	154508748	154508847	CTTTCCACAGAGAAGGGG	-	intronic	Prdm16			MMB3_Indel	deletion	0	FALSE	0	FALSE	0	FALSE	1	TRUE	3	TRUE	4	TRUE
chr5	20677616	20677715	GTCATTATTTTAGTGGGC	-	intronic	Magi2			MMB3_Indel	deletion	0	FALSE	0	FALSE	1	TRUE	0	FALSE	0	FALSE	5	TRUE
chr5	93011266	93011365	TCCTTGGGCCCAATCTGTTAGCCGAGTGGTG	-	intergenic	Shroom3;Sowahb	dist=45557;dist=29777		MMB3_Indel	deletion	0	FALSE	0	FALSE	0	FALSE	0	FALSE	0	FALSE	1	TRUE
chr5	113837811	113837910	-	AAAAAAAAAAAAAAAA	intergenic	Selplg;Coro1c	dist=7360;dist=4578		MMB3_Indel	insertion	0	FALSE	0	FALSE	0	FALSE	0	FALSE	0	FALSE	0	FALSE
chr5	148963598	148963697	TAGAAAATTCCTT	-	intergenic	8430423G03Rik;5930430L01Rik	dist=11990;dist=26396		MMB3_Indel	deletion	0	FALSE	1	TRUE	2	TRUE	0	FALSE	1	TRUE	10	TRUE
chr6	65400433	65400532	GAGTCTGA	-	intronic	C130060K24Rik			MMB3_Indel	deletion	0	FALSE	0	FALSE	1	TRUE	1	TRUE	0	FALSE	2	TRUE
chr6	82762684	82762783	CTCCAACCAGTCAAAACACATC	-	intronic	Hk2			MMB3_Indel	deletion	0	FALSE	0	FALSE	0	FALSE	1	TRUE	1	TRUE	3	TRUE
chr6	95396370	95396469	CATCTGGACTT	-	intergenic	AY512915;Suclg2	dist=62427;dist=77704		MMB3_Indel	deletion	0	FALSE	0	FALSE	0	FALSE	0	FALSE	0	FALSE	1	TRUE
chr6	134550228	134550327	CTGTATGGTGGCATAACTTTCATGGGAACAGTA	-	intronic	Lrp6			MMB3_Indel	deletion	0	FALSE	0	FALSE	1	TRUE	0	FALSE	1	TRUE	3	TRUE
chr7	27621046	27621145	GACTGCGCTTGGAAGAGGGGAAGTAGAGGCGCTCAAAGCTGGAAGCTTGGCCAAA	-	intronic	Akt2			MMB3_Indel	deletion	0	FALSE	0	FALSE	0	FALSE	0	FALSE	0	FALSE	2	TRUE
chr8	17343577	17343676	-	AAAAAAAACAAAAAAAC	intronic	Csmd1			MMB3_Indel	insertion	0	FALSE	0	FALSE	0	FALSE	1	TRUE	1	TRUE	1	TRUE
chr8	22756678	22756777	-	CCACCCCCACCCCCA	intergenic	Ikbkb;Plat	dist=50145;dist=1016		MMB3_Indel	insertion	1	TRUE	1	TRUE	1	TRUE	1	TRUE	3	TRUE	9	TRUE
chr8	51547731	51547830	TCCAGCCTTTCATTCTGAGGTAGTGTCTA	-	intergenic	Gm2516;Aga	dist=1131692;dist=1963893		MMB3_Indel	deletion	0	FALSE	0	FALSE	0	FALSE	0	FALSE	0	FALSE	2	TRUE
chr8	56861958	56862057	TACCTCTCTGATCTCTTCAGAACAGTCTATGACAGTTACTATAATAGATGC	-	intergenic	Fbxo8;Hand2	dist=268069;dist=458925		MMB3_Indel	deletion	0	FALSE	0	FALSE	0	FALSE	0	FALSE	0	FALSE	2	TRUE
chr8	82976083	82976182	TTCCAATCGACTTCCCCTTAAGTTTCCACTTTACCCACTAGTTTGGCTATCTAGCTCTTTGAAACCATAAACAAAAATAAATTCTTCCTTGGGATGTTTTTGTTCCTGGTATTTTATCACCGCAACAGAAAAGTAACTCACAGAAATATCAATTCATACAGTAAGTATCTGGAATGCTTGGATATTTGTGGTATTGCCAGTACTGTTATTCTGGCAT	-	intronic	Rnf150			MMB3_Indel	deletion	0	FALSE	0	FALSE	1	TRUE	0	FALSE	0	FALSE	11	TRUE
chr8	110435757	110435856	CACTTGTT	-	intronic	Hydin			MMB3_Indel	deletion	0	FALSE	0	FALSE	0	FALSE	0	FALSE	0	FALSE	0	FALSE
chr8	117041653	117041752	GTGTGG	-	intronic	Pkd1l2			MMB3_Indel	deletion	0	FALSE	0	FALSE	0	FALSE	1	TRUE	2	TRUE	0	FALSE
chr8	122096016	122096115	ATGTGCGGGGATCTTG	-	intergenic	Banp;Zfpm1	dist=66808;dist=186060		MMB3_Indel	deletion	0	FALSE	0	FALSE	0	FALSE	0	FALSE	0	FALSE	0	FALSE
chr9	3844276	3844375	CTTCATCTGTGG	-	intronic	Gucy1a2			MMB3_Indel	deletion	0	FALSE	0	FALSE	0	FALSE	0	FALSE	0	FALSE	2	TRUE
chr9	43570157	43570256	-	GGGGGGA	intergenic	Trim29;Pvrl1	dist=234082;dist=174369		MMB3_Indel	insertion	1	TRUE	1	TRUE	0	FALSE	2	TRUE	2	TRUE	4	TRUE
chr9	65601699	65601798	-	AAAAAAAAAC	intergenic	Pif1;Rbpms2	dist=5787;dist=28833		MMB3_Indel	insertion	0	FALSE	0	FALSE	0	FALSE	0	FALSE	0	FALSE	3	TRUE
chr10	43275963	43276062	TCTGAGAGCAGTATGTGCCCCTTCTTACTCTTT	-	intronic	Pdss2			MMB3_Indel	deletion	0	FALSE	0	FALSE	0	FALSE	0	FALSE	0	FALSE	5	TRUE
chr10	118131677	118131776	GATCTGTTGTTCTTAGCTTGAATGGCTCCAACACCTCTA	-	intergenic	4933411E08Rik;Mdm1	dist=183420;dist=10022		MMB3_Indel	deletion	0	FALSE	0	FALSE	0	FALSE	0	FALSE	0	FALSE	0	FALSE
chr10	118132206	118132305	GTTTTCTGTGTC	-	intergenic	4933411E08Rik;Mdm1	dist=183949;dist=9520		MMB3_Indel	deletion	0	FALSE	0	FALSE	0	FALSE	0	FALSE	0	FALSE	0	FALSE
chr11	6745992	6746091	CAAACCAGTATGCACAGTTCTGAGTGCTGTG	-	intergenic	Gm11981;Adcy1	dist=26005;dist=317417		MMB3_Indel	deletion	0	FALSE	0	FALSE	0	FALSE	0	FALSE	0	FALSE	2	TRUE
chr11	12966290	12966389	TGGACAGCCT	-	intergenic	Cobl;1700046C09Rik	dist=501380;dist=1593987		MMB3_Indel	deletion	0	FALSE	0	FALSE	1	TRUE	0	FALSE	0	FALSE	11	TRUE
chr11	31975666	31975765	GTGTACCTCATTTTAGAAA	-	intronic	4930524B15Rik			MMB3_Indel	deletion	0	FALSE	0	FALSE	1	TRUE	0	FALSE	0	FALSE	2	TRUE
chr11	109175571	109175670	AGCAGGCGAGGCGCTT	-	intergenic	E030025P04Rik;Rgs9	dist=31252;dist=49719		MMB3_Indel	deletion	0	FALSE	0	FALSE	0	FALSE	0	FALSE	0	FALSE	0	FALSE
chr11	109309721	109309820	-	CAGCTTCCCCTGATATATTAGATTTCAATTTTTGTTTTCTTAAAGTGATGGAAGGG	intergenic	Rgs9;1700096J18Rik	dist=11590;dist=37096		MMB3_Indel	insertion	0	FALSE	0	FALSE	0	FALSE	0	FALSE	1	TRUE	0	FALSE
chr12	9814365	9814464	TTAGGTT	-	intergenic	Osr1;Nt5c1b	dist=232915;dist=555550		MMB3_Indel	deletion	0	FALSE	0	FALSE	0	FALSE	1	TRUE	1	TRUE	0	FALSE
chr12	69173446	69173545	CCTGAAATAAGA	-	intronic	Lrr1			MMB3_Indel	deletion	0	FALSE	0	FALSE	1	TRUE	0	FALSE	0	FALSE	10	TRUE
chr12	77290197	77290296	TAACTTTTCCTGGCAAAATGTGAGCAAATGAC	-	intronic	Fut8			MMB3_Indel	deletion	0	FALSE	0	FALSE	0	FALSE	0	FALSE	1	TRUE	5	TRUE
chr12	79014688	79014787	ACTTGGGAG	-	intergenic	Tmem229b;Plekhh1	dist=7461;dist=14417		MMB3_Indel	deletion	0	FALSE	0	FALSE	0	FALSE	1	TRUE	1	TRUE	2	TRUE
chr12	85701210	85701309	TGCTGATGGAGTAAATGCAGTTGTAGCAGAGCC	-	intronic	Batf			MMB3_Indel	deletion	0	FALSE	0	FALSE	0	FALSE	0	FALSE	0	FALSE	1	TRUE
chr13	46046258	46046357	-	AAAAAAAAAAAAA	intergenic	Atxn1;Stmnd1	dist=81317;dist=227413		MMB3_Indel	insertion	1	TRUE	1	TRUE	2	TRUE	1	TRUE	1	TRUE	15	TRUE
chr13	51058072	51058171	GGTAAATA	-	intergenic	4930518P08Rik;9430083A17Rik	dist=292874;dist=39609		MMB3_Indel	deletion	0	FALSE	0	FALSE	1	TRUE	0	FALSE	0	FALSE	2	TRUE
chr13	53328784	53328883	-	GGGGTGGGGGGTGG	intergenic	Ror2;Sptlc1	dist=42725;dist=3914		MMB3_Indel	insertion	1	TRUE	1	TRUE	0	FALSE	2	TRUE	2	TRUE	5	TRUE
chr13	90891312	90891411	-	AAAAAA	intronic	Atp6ap1l			MMB3_Indel	insertion	0	FALSE	0	FALSE	0	FALSE	0	FALSE	0	FALSE	0	FALSE
chr13	102263558	102263657	ACTCTGATTTAAAATCATATCTCATGATGATGATAGAGGACTTTAAGAAGGACATAAATA	-	intergenic	Pik3r1;Cd180	dist=495391;dist=429891		MMB3_Indel	deletion	0	FALSE	1	TRUE	0	FALSE	0	FALSE	2	TRUE	0	FALSE
chr13	112518717	112518816	TTAAGTGCACAGA	-	intergenic	Il6st;Il31ra	dist=11907;dist=4028		MMB3_Indel	deletion	1	TRUE	1	TRUE	0	FALSE	1	TRUE	1	TRUE	0	FALSE
chr15	9750081	9750180	TCCTAAAG	-	intergenic	Spef2;Prlr	dist=1325;dist=427100		MMB3_Indel	deletion	0	FALSE	0	FALSE	0	FALSE	0	FALSE	1	TRUE	4	TRUE
chr15	21485248	21485347	GTATATATAAGTGACCCTAAAAATTCTACCAGAGAACTCCTAAACCTGATAAACAGCTTCGGTGAAGTAGCTGGATATAAAATAAACTCAAACAAGTCAATGGCCTTTCTCTATACAAAGAATAAACAGGCTGAGAAAGAAATTAGGGAAACAACACCCTTCCCAATAGTCACAAATAATATAAAATATCTTGGCGTGACTCTAACTAAGGAAGTGAAAGATCTGTATAATAAAAACTTCAAATCTCTGAAGAAAGAAATTAAGGAAGATCTCAGAAGATGGAAAGATCTCCCATGCTCATGGATTGGCAGGATTAACATTGTAAAAATGGCTATCTTGCCAAAAGCAATCTACAGATTCAATGCAATCCCCATCAAAATTCCAACTCAATTCTTCAAC…	-	intronic	Cdh12			MMB3_Indel	deletion	0	FALSE	0	FALSE	0	FALSE	0	FALSE	0	FALSE	0	FALSE
chr15	54000655	54000754	TTTTATTTTGTGTGCTC	-	intergenic	Samd12;Tnfrsf11b	dist=98269;dist=249898		MMB3_Indel	deletion	0	FALSE	0	FALSE	0	FALSE	0	FALSE	0	FALSE	3	TRUE
chr15	59396108	59396207	ACAGCTTCTTGCTATTATAAATAAGGCTGCATTGA	-	intronic	Nsmce2			MMB3_Indel	deletion	0	FALSE	0	FALSE	1	TRUE	1	TRUE	1	TRUE	6	TRUE
chr15	69001781	69001880	AGATGCGTGCACCT	-	intronic	Khdrbs3			MMB3_Indel	deletion	0	FALSE	0	FALSE	0	FALSE	1	TRUE	1	TRUE	2	TRUE
chr16	10529302	10529401	CTTTTC	-	downstream	Dexi	dist=850		MMB3_Indel	deletion	0	FALSE	0	FALSE	1	TRUE	0	FALSE	0	FALSE	1	TRUE
chr16	83375263	83375362	GTTTCT	-	intergenic	Ncam2;4930553E22Rik	dist=1751026;dist=995825		MMB3_Indel	deletion	0	FALSE	0	FALSE	1	TRUE	1	TRUE	1	TRUE	2	TRUE
chr16	95610142	95610241	CCTTTTCAAATTACTTTTCTGAAACA	-	intergenic	Erg;Ets2	dist=79827;dist=92190		MMB3_Indel	deletion	0	FALSE	0	FALSE	0	FALSE	2	TRUE	2	TRUE	2	TRUE
chr17	26926590	26926689	-	TGGGGCCATTC	intronic	Kifc5b			MMB3_Indel	insertion	0	FALSE	0	FALSE	0	FALSE	0	FALSE	1	TRUE	0	FALSE
chr17	42060899	42060998	ATTTACTTTAC	-	intergenic	Mut;Ptchd4	dist=1098960;dist=254988		MMB3_Indel	deletion	0	FALSE	0	FALSE	0	FALSE	0	FALSE	0	FALSE	0	FALSE
chr17	92281708	92281807	CTTGGGGCTATAAAGAACTTGTGTTTGTATT	-	intergenic	Nrxn1;Adcyap1	dist=1188956;dist=917634		MMB3_Indel	deletion	0	FALSE	0	FALSE	0	FALSE	0	FALSE	0	FALSE	3	TRUE
chr18	11083532	11083631	-	AACGCAGGTCCTGCTTGGGGAAAGGAGTCCCTGGGACACACAG	intronic	Gata6			MMB3_Indel	insertion	0	FALSE	0	FALSE	1	TRUE	0	FALSE	0	FALSE	5	TRUE
chr18	30198274	30198373	TACTATGAGGCACAAACATTTCTCTC	-	intergenic	4930578E11Rik;Pik3c3	dist=701908;dist=74547		MMB3_Indel	deletion	0	FALSE	0	FALSE	0	FALSE	1	TRUE	0	FALSE	5	TRUE
chr19	11701796	11701895	-	AAAAAAAAA	intronic	Gm97			MMB3_Indel	insertion	0	FALSE	0	FALSE	1	TRUE	0	FALSE	0	FALSE	5	TRUE
chrX	3291183	3291282	-	TGTGTGC	intergenic	Gm21950;Gm14346	dist=212410;dist=150498		MMB3_Indel	insertion	0	FALSE	0	FALSE	0	FALSE	0	FALSE	0	FALSE	7	TRUE
chrX	46474381	46474480	-	AATATTTCCCAATAATATTTCCC	intergenic	Actrt1;Smarca1	dist=144086;dist=1334939		MMB3_Indel	insertion	0	FALSE	0	FALSE	1	TRUE	0	FALSE	0	FALSE	2	TRUE
chrX	46475008	46475107	TAGTTATA	-	intergenic	Actrt1;Smarca1	dist=144713;dist=1334305		MMB3_Indel	deletion	0	FALSE	0	FALSE	0	FALSE	0	FALSE	0	FALSE	1	TRUE
chrX	59267741	59267840	GTTGGTAAA	-	intergenic	Fgf13;F9	dist=133355;dist=731665		MMB3_Indel	deletion	0	FALSE	0	FALSE	0	FALSE	0	FALSE	0	FALSE	0	FALSE
chrX	72210305	72210404	-	AGAGTAAGA	intergenic	Cnga2;Magea4	dist=200137;dist=11662		MMB3_Indel	insertion	0	FALSE	1	TRUE	0	FALSE	0	FALSE	1	TRUE	4	TRUE
chr1	72798304	72798403	CGTCTGCC	-	intergenic	Rpl37a;Igfbp2	dist=84541;dist=26119		MMB4_Indel	deletion	0	FALSE	0	FALSE	0	FALSE	1	TRUE	1	TRUE	2	TRUE
chr1	166973086	166973185	-	TCTTGCACAT	downstream	Gm16701	dist=887		MMB4_Indel	insertion	0	FALSE	1	TRUE	0	FALSE	0	FALSE	2	TRUE	0	FALSE
chr1	166973237	166973336	AGGAGCCTGGACCCAGGCATT	-	downstream	Gm16701	dist=716		MMB4_Indel	deletion	0	FALSE	0	FALSE	0	FALSE	0	FALSE	2	TRUE	0	FALSE
chr2	3243306	3243405	TATGTCAGTGTG	-	intergenic	Fam171a1;Nmt2	dist=15547;dist=40921		MMB4_Indel	deletion	0	FALSE	0	FALSE	0	FALSE	0	FALSE	0	FALSE	2	TRUE
chr2	46399729	46399828	TTTATT	-	intergenic	1700019E08Rik;NONE	dist=701332;dist=NONE		MMB4_Indel	deletion	0	FALSE	0	FALSE	1	TRUE	0	FALSE	0	FALSE	7	TRUE
chr2	119934229	119934328	TGTTGATTCTTGTCTTTACA	-	intronic	Mga			MMB4_Indel	deletion	0	FALSE	1	TRUE	2	TRUE	0	FALSE	1	TRUE	6	TRUE
chr2	160001954	160002053	GATATATCTGAAAGG	-	intergenic	4933416E03Rik;9130015L21Rik	dist=20715;dist=14635		MMB4_Indel	deletion	0	FALSE	0	FALSE	0	FALSE	1	TRUE	1	TRUE	0	FALSE
chr2	167088902	167089001	GCCCACTTGGAGAAGTGCCTAGCAT	-	intergenic	1500012F01Rik;Kcnb1	dist=23090;dist=6993		MMB4_Indel	deletion	0	FALSE	0	FALSE	0	FALSE	0	FALSE	1	TRUE	0	FALSE
chr4	55340871	55340970	TAAGTCCTTGGAGGACATTTCAATTT	-	intergenic	Zfp462;Rad23b	dist=257358;dist=9096		MMB4_Indel	deletion	0	FALSE	0	FALSE	0	FALSE	0	FALSE	0	FALSE	3	TRUE
chr4	57757914	57758013	CCTTTGCCGGTGGAG	-	intergenic	Palm2;Akap2	dist=40836;dist=87270		MMB4_Indel	deletion	0	FALSE	0	FALSE	0	FALSE	0	FALSE	0	FALSE	2	TRUE
chr4	149466064	149466163	CATCCCTTTCATCAGCGATTGCGATGCAGAGCAGGGAGAAGTGTGGTCTACTCTGACTTCTTCCAGATGTATCCACAACCTTCATTTTGCAGAGCCAGAGGATGCTTGCAGA	-	intergenic	Rbp7;Nmnat1	dist=11146;dist=2562		MMB4_Indel	deletion	0	FALSE	0	FALSE	1	TRUE	0	FALSE	1	TRUE	6	TRUE
chr5	49898608	49898707	TCTGCATGGTGATTATAACACACTCATAAATCCTATAGTTATAAA	-	intergenic	Kcnip4;Gpr125	dist=612999;dist=61249		MMB4_Indel	deletion	0	FALSE	0	FALSE	0	FALSE	0	FALSE	0	FALSE	2	TRUE
chr5	64717502	64717601	AAGGGAATTCTAAGCC	-	intergenic	Gm3716;Klf3	dist=106853;dist=85956		MMB4_Indel	deletion	0	FALSE	0	FALSE	1	TRUE	0	FALSE	0	FALSE	4	TRUE
chr5	84766941	84767040	AGCAGAGCTTGCACAGCTATGTCTG	-	intergenic	Epha5;Cenpc1	dist=349609;dist=1245010		MMB4_Indel	deletion	0	FALSE	0	FALSE	0	FALSE	0	FALSE	0	FALSE	2	TRUE
chr5	100652154	100652253	-	CATGTGCCATTACACTAGCCCACACTTGCCTTGCGTCTCCATCTTCCCTGGA	intergenic	Plac8;Coq2	dist=79999;dist=2522		MMB4_Indel	insertion	0	FALSE	0	FALSE	0	FALSE	1	TRUE	1	TRUE	0	FALSE
chr5	107671982	107672081	CTCTGATAC	-	intergenic	Rpap2;4930428O21Rik	dist=10194;dist=26172		MMB4_Indel	deletion	0	FALSE	0	FALSE	0	FALSE	0	FALSE	0	FALSE	4	TRUE
chr7	17468188	17468287	AAAACAACATA	-	intergenic	Psg29;Psg-ps1	dist=252482;dist=204065		MMB4_Indel	deletion	0	FALSE	0	FALSE	2	TRUE	0	FALSE	0	FALSE	2	TRUE
chr8	70895916	70896015	ATGTTGTGTGTGCCACTGCGGGAGTCATAGCGCAGCCAG	-	exonic	Rpl18a			MMB4_Indel	deletion	1	TRUE	0	FALSE	0	FALSE	1	TRUE	1	TRUE	1	TRUE
chr8	120720071	120720170	TGGGAACCTCGGGCGAAGAA	-	intergenic	Cox4i1;Irf8	dist=45912;dist=16236		MMB4_Indel	deletion	0	FALSE	1	TRUE	0	FALSE	1	TRUE	3	TRUE	0	FALSE
chr9	62549948	62550047	GAATGTGGCCGGTGCGCCCTCTGGTG	-	intergenic	Coro2b;Itga11	dist=12954;dist=127832		MMB4_Indel	deletion	0	FALSE	0	FALSE	1	TRUE	1	TRUE	2	TRUE	2	TRUE
chr9	91695238	91695337	GTTTTGTTGGATAATAAAAATACAATT	-	intergenic	Zic4;Plscr5	dist=305940;dist=497622		MMB4_Indel	deletion	0	FALSE	0	FALSE	1	TRUE	0	FALSE	0	FALSE	7	TRUE
chr9	99314934	99315033	GGAGTAGGTGCCACATACTTAT	-	intronic	Esyt3			MMB4_Indel	deletion	0	FALSE	0	FALSE	1	TRUE	1	TRUE	1	TRUE	3	TRUE
chr11	3974785	3974884	TTCCTGTGTATTGTGTGCCTCCTAGTGGTTAGCAAGGCTTGGTGGGGCTCCTGGGTAGGCCACTTTGAC	-	intronic	Pes1			MMB4_Indel	deletion	0	FALSE	0	FALSE	1	TRUE	0	FALSE	1	TRUE	5	TRUE
chr11	33739309	33739408	GCTTGTCAGCGAAGCAACGTGT	-	intronic	Kcnip1			MMB4_Indel	deletion	0	FALSE	0	FALSE	0	FALSE	1	TRUE	1	TRUE	3	TRUE
chr11	55262244	55262343	ATCATAGGAAGTTCCAGAATGCCCCTCAAAGGCCAGAAGCACGTCCACCCCAGCTGTGACCTCTGCAGGCTGCAGGCTGGCCAAGTGGATGTTGGCTCGTTTGATGTCCAAGATATTGCTGAGGAATCGCTGCAGGTTGCGCCAGTGATCGCTCACGAGCTCCTCGGGGGTGAGCTGGTGGAAGCCCAGCCACACAGCTTGCTGCGGAGCCTCCTGCCCCATGTGCCACAC	-	exonic	Fat2			MMB4_Indel	deletion	0	FALSE	0	FALSE	0	FALSE	0	FALSE	0	FALSE	2	TRUE
chr12	61978056	61978155	TAACAGCTT	-	intergenic	Lrfn5;NONE	dist=132848;dist=NONE		MMB4_Indel	deletion	0	FALSE	0	FALSE	3	TRUE	1	TRUE	1	TRUE	7	TRUE
chr12	79893014	79893113	TAAACAGCACTTGGCCTGTTTGGAGTGTGAGTG	-	intergenic	Rad51b;Zfp36l1	dist=78374;dist=214664		MMB4_Indel	deletion	0	FALSE	0	FALSE	1	TRUE	0	FALSE	0	FALSE	6	TRUE
chr12	102642190	102642289	ACGGGGGGGGGGGGGGGGGAGAGGAGAGCTTGCCTGCCACTTTCCGATCAGATC	-	intronic	Itpk1			MMB4_Indel	deletion	1	TRUE	1	TRUE	0	FALSE	3	TRUE	3	TRUE	3	TRUE
chr12	107352608	107352707	TAGGAAAGTCTGAGGATAGGGCATG	-	intergenic	4933406K04Rik;4930465M20Rik	dist=636334;dist=371061		MMB4_Indel	deletion	0	FALSE	0	FALSE	1	TRUE	0	FALSE	0	FALSE	2	TRUE
chr14	43940011	43940110	GAAAAG	-	intergenic	Ear10;Ang5	dist=16693;dist=17003		MMB4_Indel	deletion	0	FALSE	0	FALSE	1	TRUE	0	FALSE	1	TRUE	4	TRUE
chr14	54019189	54019288	ACACAAACTAA	-	intergenic	A430107P09Rik;Dad1	dist=350904;dist=216236		MMB4_Indel	deletion	0	FALSE	0	FALSE	0	FALSE	0	FALSE	0	FALSE	3	TRUE
chr14	101198724	101198823	GTTAGAGGGAGAGATG	-	exonic	1700110M21Rik			MMB4_Indel	deletion	0	FALSE	0	FALSE	1	TRUE	2	TRUE	2	TRUE	9	TRUE
chr15	37459142	37459241	CCTGTGTATAAAGCAAACCGATTA	-	splicing	Ncald			MMB4_Indel	deletion	0	FALSE	0	FALSE	0	FALSE	0	FALSE	1	TRUE	1	TRUE
chr16	79745918	79746017	GGAACAGAGGGCCCCTA	-	intergenic	Tmprss15;Ncam2	dist=654871;dist=1454713		MMB4_Indel	deletion	0	FALSE	0	FALSE	2	TRUE	1	TRUE	1	TRUE	4	TRUE
chr17	31942575	31942674	TGTAGATAGAAAC	-	intergenic	Sik1;Hsf2bp	dist=86833;dist=2132		MMB4_Indel	deletion	0	FALSE	0	FALSE	0	FALSE	0	FALSE	0	FALSE	9	TRUE
chr17	45261960	45262059	GGGTATTCTTAAGTTACAAGTAAAAAGAAT	-	intergenic	Supt3;Cdc5l	dist=142726;dist=129849		MMB4_Indel	deletion	0	FALSE	0	FALSE	2	TRUE	0	FALSE	0	FALSE	4	TRUE
chr17	52618726	52618825	ATTCCCCT	-	intronic	Kcnh8			MMB4_Indel	deletion	1	TRUE	1	TRUE	0	FALSE	1	TRUE	1	TRUE	8	TRUE
chr19	3760283	3760382	CCCCACTAGGCAAGTGGGGTTGACCAGAGGACCTCTGCTCGCTCTGGTCAA	-	intergenic	1810055G02Rik;Suv420h1	dist=42452;dist=7038		MMB4_Indel	deletion	0	FALSE	0	FALSE	0	FALSE	2	TRUE	2	TRUE	3	TRUE
chrX	41505119	41505218	AAGCATCTGAAGAAG	-	intronic	Gria3			MMB4_Indel	deletion	0	FALSE	0	FALSE	0	FALSE	0	FALSE	0	FALSE	2	TRUE

## Sheet: CNV
seqnames	start	end	width	MutType	sample	annotation	PQScount_fullmut	meanPQSscore_fullmut
chr4	41786912	42866034	1079123	loss	MMB1	Promoter (<=1kb)	6177	36.7988
chr6	27191602	28177849	986248	gain	MMB1	Promoter (<=1kb)	2405	37.0258
chr6	28186425	31905913	3719489	gain	MMB1	Promoter (<=1kb)	17006	35.7875
chr6	31912345	32093516	181172	gain	MMB1	Promoter (<=1kb)	785	35.7006
chr6	32099948	33200907	1100960	gain	MMB1	Promoter (<=1kb)	4493	34.6054
chr6	33206267	33404590	198324	gain	MMB1	Promoter (<=1kb)	533	35.7167
chr6	33407806	41065205	7657400	gain	MMB1	Promoter (<=1kb)	27906	35.6127
chr6	41065205	41163830	98626	loss	MMB1	5' UTR	253	38.2174
chr6	41358937	41415754	56818	loss	MMB1	Promoter (<=1kb)	137	41.0146
chr6	41416826	47131735	5714910	gain	MMB1	Promoter (<=1kb)	14114	37.1494
chr6	47160679	75317373	28156695	gain	MMB1	Promoter (<=1kb)	91826	36.1379
chr6	75493180	77532118	2038939	gain	MMB1	Promoter (<=1kb)	4374	36.9721
chr6	77534262	79627872	2093611	gain	MMB1	Promoter (<=1kb)	4696	37.5249
chr6	79636448	80650557	1014110	gain	MMB1	Promoter (<=1kb)	2167	38.3327
chr6	80658061	81015036	356976	gain	MMB1	3' UTR	806	36.4888
chr6	81021468	81275531	254064	gain	MMB1	Distal Intergenic	651	37.1966
chr6	81281963	81854410	572448	gain	MMB1	Exon (ENSMUST00000083278.1/ENSMUST00000083278.1, exon 1 of 1)	1679	35.6629
chr6	81860842	81995913	135072	gain	MMB1	Promoter (<=1kb)	515	36.1049
chr6	82011993	82212456	200464	gain	MMB1	Promoter (<=1kb)	829	35.3245
chr6	82262840	84681265	2418426	gain	MMB1	Promoter (<=1kb)	13678	35.9613
chr6	84688769	85717886	1029118	gain	MMB1	Promoter (<=1kb)	4732	35.3783
chr6	85725390	85790782	65393	gain	MMB1	Promoter (<=1kb)	182	31.989
chr6	85806862	87401993	1595132	gain	MMB1	Promoter (<=1kb)	8036	34.6742
chr6	87409497	88669093	1259597	gain	MMB1	Promoter (<=1kb)	6690	34.6831
chr6	88675525	89184724	509200	gain	MMB1	Promoter (<=1kb)	3572	36.2578
chr6	89204020	89689634	485615	gain	MMB1	Promoter (<=1kb)	2686	35.4077
chr6	89693922	90437888	743967	gain	MMB1	Promoter (<=1kb)	2558	35.4242
chr6	90445392	96290991	5845600	gain	MMB1	Promoter (<=1kb)	25509	35.2806
chr6	96297423	96596510	299088	gain	MMB1	Exon (ENSMUST00000122120.7/320265, exon 3 of 5)	730	34.9986
chr6	96601870	116573171	19971302	gain	MMB1	Promoter (<=1kb)	69150	35.9446
chr6	116577459	117692336	1114878	gain	MMB1	Promoter (<=1kb)	4556	35.4396
chr6	117699839	131925237	14225399	gain	MMB1	Promoter (<=1kb)	61431	36.1015
chr6	131930597	149586546	17655950	gain	MMB1	Promoter (<=1kb)	62225	35.8092
chr8	5613462	7541936	1928475	gain	MMB1	Exon (ENSMUST00000051687.4/ENSMUST00000051687.4, exon 1 of 1)	3851	38.2521
chr8	18328097	21221667	2893571	gain	MMB1	Promoter (<=1kb)	8311	34.9957
chr8	21478938	26926653	5447716	gain	MMB1	Promoter (<=1kb)	23281	36.0864
chr8	33319838	45423022	12103185	gain	MMB1	Promoter (<=1kb)	36049	36.6845
chr8	45428382	48122363	2693982	gain	MMB1	Promoter (<=1kb)	11044	36.093
chr8	48632643	50615876	1983234	gain	MMB1	Promoter (<=1kb)	4534	36.2223
chr8	51516371	51625717	109347	gain	MMB1	Distal Intergenic	207	39.2029
chr8	51990203	52093117	102915	gain	MMB1	Exon (ENSMUST00000083403.1/ENSMUST00000083403.1, exon 1 of 1)	170	39.3529
chr8	52586245	54841771	2255527	gain	MMB1	Promoter (<=1kb)	4856	37.861
chr8	54848203	60597326	5749124	gain	MMB1	Promoter (<=1kb)	13802	37.5789
chr8	60605902	60685228	79327	gain	MMB1	Promoter (<=1kb)	283	35.523
chr8	60692732	60850312	157581	gain	MMB1	Exon (ENSMUST00000211162.1/ENSMUST00000211162.1, exon 1 of 2)	519	35.5125
chr8	60865320	60989669	124350	gain	MMB1	Promoter (<=1kb)	343	35.4402
chr8	62162412	63069304	906893	gain	MMB1	Promoter (<=1kb)	2005	37.7875
chr8	63075736	64288142	1212407	gain	MMB1	Promoter (<=1kb)	2595	37.5672
chr8	64293502	64890593	597092	gain	MMB1	Promoter (<=1kb)	2016	37.6865
chr13	3000000	3110410	110411	loss	MMB1	Exon (ENSMUST00000221184.1/ENSMUST00000221184.1, exon 1 of 1)	391	37.3632
chr13	3116842	4067660	950819	loss	MMB1	Promoter (<=1kb)	3353	35.2091
chr13	4075164	5170695	1095532	loss	MMB1	Promoter (<=1kb)	2571	36.1859
chr13	5178199	6436666	1258468	loss	MMB1	Promoter (<=1kb)	2854	36.2544
chr13	6442026	6778618	336593	loss	MMB1	Promoter (<=1kb)	1196	34.8537
chr13	6785049	7124857	339809	loss	MMB1	Exon (ENSMUST00000220700.1/ENSMUST00000220700.1, exon 1 of 1)	923	36.5493
chr13	7130217	7949185	818969	loss	MMB1	Exon (ENSMUST00000221829.1/ENSMUST00000221829.1, exon 1 of 1)	1805	37.482
chr13	7955617	9432762	1477146	loss	MMB1	Promoter (<=1kb)	4479	36.2907
chr13	9439194	11255808	1816615	loss	MMB1	Promoter (<=1kb)	4817	35.3322
chr13	11267600	21763479	10495880	loss	MMB1	Promoter (<=1kb)	30896	35.6577
chr13	21767767	22116165	348399	loss	MMB1	Promoter (<=1kb)	1340	34.5731
chr13	22120453	22205140	84688	loss	MMB1	Promoter (<=1kb)	239	32.749
chr13	22210500	25536893	3326394	loss	MMB1	Promoter (<=1kb)	11472	35.0019
chr13	25542253	26049305	507053	loss	MMB1	Promoter (<=1kb)	1150	37.8809
chr13	26054665	26239048	184384	loss	MMB1	Exon (ENSMUST00000119264.1/ENSMUST00000119264.1, exon 1 of 1)	392	39.0816
chr13	26245480	26523126	277647	loss	MMB1	Promoter (<=1kb)	603	36.5158
chr13	26527414	28124683	1597270	loss	MMB1	Promoter (<=1kb)	3099	37.635
chr13	28130043	29065893	935851	loss	MMB1	Promoter (<=1kb)	3290	36.5225
chr13	29072324	29249203	176880	loss	MMB1	3' UTR	716	35.1439
chr13	29255635	30314764	1059130	loss	MMB1	Promoter (<=1kb)	3811	35.8174
chr13	30321196	30487355	166160	loss	MMB1	Promoter (<=1kb)	538	36.4758
chr13	30490571	31383540	892970	loss	MMB1	Promoter (<=1kb)	3270	35.0434
chr13	31389972	41060781	9670810	loss	MMB1	Promoter (<=1kb)	34760	35.6636
chr13	41063997	45011146	3947150	loss	MMB1	Promoter (<=1kb)	16685	35.9365
chr13	45018650	47740489	2721840	loss	MMB1	Promoter (<=1kb)	11715	36.2048
chr13	47746921	49693696	1946776	loss	MMB1	Promoter (<=1kb)	9408	36.1423
chr13	49700128	50690667	990540	loss	MMB1	Promoter (<=1kb)	3954	33.1861
chr13	50696027	58428990	7732964	loss	MMB1	Promoter (<=1kb)	41909	36.218
chr13	58435422	59102209	666788	loss	MMB1	Promoter (<=1kb)	3186	35.2809
chr13	59107569	60856009	1748441	loss	MMB1	Promoter (<=1kb)	8071	36.1061
chr13	60862441	62473664	1611224	loss	MMB1	Promoter (<=1kb)	4202	35.7696
chr13	62480096	63218707	738612	loss	MMB1	Promoter (<=1kb)	2638	36.0292
chr13	63222995	64582297	1359303	loss	MMB1	Promoter (<=1kb)	5505	35.216
chr13	64588729	77696131	13107403	loss	MMB1	Promoter (<=1kb)	44488	35.456
chr13	77702563	120321639	42619077	loss	MMB1	Promoter (<=1kb)	130772	36.3775
chr14	3000000	7096082	4096083	gain	MMB1	Promoter (<=1kb)	14099	35.3046
chr14	7242944	7661021	418078	gain	MMB1	Promoter (<=1kb)	1481	35.2789
chr14	19482567	19624067	141501	gain	MMB1	Promoter (<=1kb)	484	33.7169
chr15	15046199	15183415	137217	gain	MMB1	Exon (ENSMUST00000226940.1/ENSMUST00000226940.1, exon 1 of 1)	334	37.6078
chr16	3000000	63077206	60077207	loss	MMB1	Promoter (<=1kb)	210002	35.7661
chr16	63077206	65526142	2448937	gain	MMB1	Promoter (<=1kb)	5723	38.1684
chr16	65526142	95908001	30381860	loss	MMB1	Promoter (<=1kb)	87541	37.0795
chr16	95911217	98107768	2196552	loss	MMB1	Promoter (<=1kb)	9430	35.0783
chr6	11923003	56293717	44370715	gain	MMB2	Promoter (<=1kb)	143922	36.2037
chr6	56296933	57288530	991598	gain	MMB2	Promoter (<=1kb)	2955	36.1662
chr6	57292818	58817198	1524381	gain	MMB2	Promoter (<=1kb)	4113	37.8237
chr6	58825774	59630843	805070	gain	MMB2	Promoter (<=1kb)	2098	35.7655
chr6	59636203	82626247	22990045	gain	MMB2	Promoter (<=1kb)	61064	36.6411
chr6	82631607	95029251	12397645	gain	MMB2	Promoter (<=1kb)	62831	35.3468
chr6	95043187	95658513	615327	gain	MMB2	Promoter (<=1kb)	1895	35.2137
chr6	95664945	97648139	1983195	gain	MMB2	Promoter (<=1kb)	6267	35.5831
chr6	97654571	100751570	3097000	gain	MMB2	Promoter (<=1kb)	13189	36.1008
chr6	100756930	101138560	381631	gain	MMB2	Promoter (<=1kb)	1612	35.1749
chr6	101143920	101438720	294801	gain	MMB2	Promoter (<=1kb)	1176	36.1097
chr6	101441936	116474547	15032612	gain	MMB2	Promoter (<=1kb)	49088	35.953
chr6	116480979	116572099	91121	gain	MMB2	Promoter (<=1kb)	283	37.7527
chr6	116578531	132835363	16256833	gain	MMB2	Promoter (<=1kb)	68063	36.0888
chr6	132841795	149586546	16744752	gain	MMB2	Promoter (<=1kb)	60167	35.7632
chr12	113592630	113703048	110419	loss	MMB2	5' UTR	322	35.5248
chr12	114064318	114127567	63250	loss	MMB2	Exon (ENSMUST00000103470.1/ENSMUST00000103470.1, exon 1 of 1)	128	34.9219
chr12	115109534	116012173	902640	gain	MMB2	Promoter (<=1kb)	1939	35.3146
chr13	56721287	58428990	1707704	loss	MMB2	Promoter (<=1kb)	8229	35.685
chr13	58435422	59101137	665716	loss	MMB2	Promoter (<=1kb)	3181	35.226
chr13	59107569	60856009	1748441	loss	MMB2	Promoter (<=1kb)	8071	36.1061
chr13	60862441	99818874	38956434	loss	MMB2	Promoter (<=1kb)	122784	35.9882
chr13	99823162	100234811	411650	loss	MMB2	Promoter (<=1kb)	1494	34.4438
chr13	100240171	100380604	140434	loss	MMB2	Promoter (<=1kb)	455	35.6879
chr13	100384892	101043102	658211	loss	MMB2	Promoter (<=1kb)	2696	34.9243
chr13	101049534	102614660	1565127	loss	MMB2	Promoter (<=1kb)	4858	36.1484
chr13	102621092	102826916	205825	loss	MMB2	Promoter (<=1kb)	854	35.8888
chr13	102834420	103566599	732180	loss	MMB2	Promoter (<=1kb)	2751	35.8546
chr13	103571959	105709535	2137577	loss	MMB2	Promoter (<=1kb)	6366	36.3729
chr13	105715967	106650754	934788	loss	MMB2	Exon (ENSMUST00000223900.1/ENSMUST00000223900.1, exon 1 of 2)	2188	37.9132
chr13	106657186	108790474	2133289	loss	MMB2	Promoter (<=1kb)	7618	35.9862
chr13	108795834	109366140	570307	loss	MMB2	Promoter (<=1kb)	1469	36.5024
chr13	109372572	111694532	2321961	loss	MMB2	Promoter (<=1kb)	7315	36.247
chr13	111699892	113718476	2018585	loss	MMB2	Promoter (<=1kb)	8615	36.0411
chr13	113723836	119864721	6140886	loss	MMB2	Promoter (<=1kb)	16496	37.12
chr13	119871157	120321639	450483	loss	MMB2	Promoter (<=1kb)	1503	35.5921
chr14	3000000	7203281	4203282	gain	MMB2	Promoter (<=1kb)	14528	35.2976
chr14	7242944	7661021	418078	gain	MMB2	Promoter (<=1kb)	1481	35.2789
chr15	77445542	77606342	160801	loss	MMB2	Promoter (<=1kb)	703	34.5135
chr17	17069992	17238295	168304	gain	MMB2	Promoter (<=1kb)	410	38.7927
chr19	55983326	57514151	1530826	loss	MMB2	Promoter (<=1kb)	7771	35.8754
chr19	57520583	61330493	3809911	loss	MMB2	Promoter (<=1kb)	15122	35.981
chr1	88210693	88311461	100769	loss	MMB3	Promoter (<=1kb)	553	35.2514
chr1	171490009	172266149	776141	gain	MMB3	Promoter (<=1kb)	3571	36.8325
chr1	177936047	178174034	237988	gain	MMB3	Promoter (<=1kb)	696	33.9555
chr1	178182610	179390774	1208165	gain	MMB3	Promoter (<=1kb)	5342	35.8514
chr1	179660922	182156577	2495656	gain	MMB3	Promoter (<=1kb)	12258	36.2122
chr2	163848785	169351370	5502586	gain	MMB3	Promoter (<=1kb)	37811	36.7677
chr2	169668683	170495196	826514	gain	MMB3	Promoter (<=1kb)	4539	36.7841
chr2	171501806	172008863	507058	gain	MMB3	Promoter (<=1kb)	2142	35.8581
chr2	172014223	177156329	5142107	gain	MMB3	Promoter (<=1kb)	22512	35.8939
chr2	177162761	179019909	1857149	gain	MMB3	Promoter (<=1kb)	6912	35.1638
chr2	179111038	182012151	2901114	gain	MMB3	Promoter (<=1kb)	17735	35.3134
chr5	104862476	104928939	66464	loss	MMB3	Promoter (2-3kb)	209	35.3541
chr7	3000000	12379700	9379701	loss	MMB3	Promoter (<=1kb)	31047	36.6964
chr7	12383988	15462659	3078672	loss	MMB3	Promoter (<=1kb)	9763	35.3712
chr7	15468018	39683933	24215916	loss	MMB3	Promoter (<=1kb)	117105	36.3973
chr7	39689293	44156273	4466981	loss	MMB3	Promoter (<=1kb)	16194	36.0368
chr7	44162705	48541781	4379077	loss	MMB3	Promoter (<=1kb)	26169	37.2999
chr7	48548213	50054359	1506147	loss	MMB3	Promoter (<=1kb)	7341	35.9988
chr7	50060791	51118844	1058054	loss	MMB3	Promoter (<=1kb)	3079	36.0575
chr7	51125276	52138306	1013031	loss	MMB3	Promoter (<=1kb)	2741	36.0766
chr7	101316015	143760132	42444118	loss	MMB3	Promoter (<=1kb)	193100	35.6011
chr8	19680923	19738809	57887	gain	MMB3	Promoter (<=1kb)	210	35.3143
chr8	19751673	21020138	1268466	gain	MMB3	Promoter (<=1kb)	2766	35.2093
chr8	21020138	21086600	66463	loss	MMB3	Promoter (<=1kb)	136	35.1544
chr8	21097320	21615078	517759	loss	MMB3	Promoter (<=1kb)	1093	35.5096
chr8	56743569	58556282	1812714	gain	MMB3	Promoter (<=1kb)	5205	37.7116
chr8	69415407	69529037	113631	loss	MMB3	5' UTR	296	33.3412
chr8	69649098	71056604	1407507	gain	MMB3	Promoter (<=1kb)	10209	36.6731
chr8	71071611	71794124	722514	gain	MMB3	Promoter (<=1kb)	4967	37.3404
chr8	88579113	89119401	540289	gain	MMB3	Promoter (<=1kb)	3039	36.2349
chr8	89122617	90163530	1040914	gain	MMB3	Exon (ENSMUST00000177870.2/ENSMUST00000177870.2, exon 1 of 1)	3945	34.9295
chr8	93348445	93577853	229409	gain	MMB3	Promoter (<=1kb)	851	36.1445
chr8	93583213	96193535	2610323	gain	MMB3	Promoter (<=1kb)	14534	36.2579
chr8	96199967	97545328	1345362	gain	MMB3	Exon (ENSMUST00000212446.1/ENSMUST00000212446.1, exon 1 of 5)	3246	37.4636
chr8	119105412	119301588	196177	loss	MMB3	Promoter (<=1kb)	1096	35.0639
chr10	101133142	101208182	75041	gain	MMB3	Distal Intergenic	179	36.3575
chr12	87757015	88177245	420231	gain	MMB3	Promoter (<=1kb)	1551	34.1779
chr13	21544793	22693969	1149177	loss	MMB3	Promoter (<=1kb)	3539	34.7909
chr13	22778656	23400412	621757	loss	MMB3	Promoter (<=1kb)	1719	34.0518
chr13	23413276	25536893	2123618	loss	MMB3	Promoter (<=1kb)	8170	35.1009
chr13	25542253	26239048	696796	loss	MMB3	Promoter (<=1kb)	1548	38.1705
chr13	26245480	28124683	1879204	loss	MMB3	Promoter (<=1kb)	3703	37.4542
chr13	28130043	30372651	2242609	loss	MMB3	Promoter (<=1kb)	8060	36.0547
chr13	30376939	31384612	1007674	loss	MMB3	Promoter (<=1kb)	3625	35.1669
chr13	31389972	34514831	3124860	loss	MMB3	Promoter (<=1kb)	10601	35.2438
chr13	34520191	65328413	30808223	loss	MMB3	Promoter (<=1kb)	133704	35.9354
chr13	65328413	65386301	57889	gain	MMB3	Promoter (<=1kb)	158	38.3608
chr13	65714334	66269633	555300	loss	MMB3	Promoter (<=1kb)	1723	38.314
chr13	66310369	66421857	111489	loss	MMB3	Promoter (<=1kb)	386	35.6839
chr13	66499042	66588018	88977	loss	MMB3	Exon (ENSMUST00000224225.2/ENSMUST00000224225.2, exon 1 of 5)	287	36.561
chr13	66615890	66746675	130786	gain	MMB3	Exon (ENSMUST00000225998.1/ENSMUST00000225998.1, exon 1 of 2)	411	38.1217
chr13	66802419	67999848	1197430	loss	MMB3	Promoter (<=1kb)	3756	35.0354
chr13	68089897	120321639	52231743	loss	MMB3	Promoter (<=1kb)	164561	36.1287
chr14	25874371	26293526	419156	loss	MMB3	Promoter (<=1kb)	2438	36.7658
chr14	43718646	43788326	69681	loss	MMB3	5' UTR	203	35.6847
chr14	44025237	44087413	62177	loss	MMB3	Exon (ENSMUST00000100689.3/ENSMUST00000100689.3, exon 1 of 1)	232	33.5259
chr14	44122789	44184965	62177	loss	MMB3	Promoter (<=1kb)	167	34.5928
chr14	44203188	44709170	505983	gain	MMB3	Promoter (<=1kb)	1337	35.4675
chr16	3000000	19792946	16792947	loss	MMB3	Promoter (<=1kb)	70181	34.899
chr16	22349673	30873167	8523495	loss	MMB3	Promoter (<=1kb)	29785	35.9702
chr16	58704506	98107768	39403263	loss	MMB3	Promoter (<=1kb)	112675	37.0218
chr18	72535439	73113249	577811	loss	MMB3	Exon (ENSMUST00000235469.1/ENSMUST00000235469.1, exon 1 of 5)	1355	36.4502
chr19	45192511	47595949	2403439	loss	MMB3	Promoter (<=1kb)	14371	36.7983
chr19	47602381	57514151	9911771	loss	MMB3	Promoter (<=1kb)	36233	36.2126
chr19	57520583	61330493	3809911	loss	MMB3	Promoter (<=1kb)	15122	35.981
chr3	93753714	93879138	125425	gain	MMB4	Promoter (<=1kb)	439	35.9772
chr5	142331642	145329360	2997719	gain	MMB4	Promoter (<=1kb)	18282	35.6293
chr5	145337936	151734684	6396749	gain	MMB4	Promoter (<=1kb)	28980	36.2279
chr7	38301226	41009984	2708759	loss	MMB4	Promoter (<=1kb)	8512	34.886
chr7	41009984	41235101	225118	gain	MMB4	Promoter (<=1kb)	732	33.3948
chr7	41241533	41326221	84689	gain	MMB4	Promoter (<=1kb)	228	33.6228
chr13	14479290	14584345	105056	gain	MMB4	Promoter (<=1kb)	259	38.3089
chr13	18243056	30554890	12311835	gain	MMB4	Promoter (<=1kb)	37405	35.6689
chr13	30554890	65328413	34773524	loss	MMB4	Promoter (<=1kb)	147354	35.8685
chr13	65328413	65386301	57889	gain	MMB4	Promoter (<=1kb)	158	38.3608
chr13	65714334	66269633	555300	loss	MMB4	Promoter (<=1kb)	1723	38.314
chr13	66310369	66421857	111489	loss	MMB4	Promoter (<=1kb)	386	35.6839
chr13	66421857	66499042	77186	gain	MMB4	Promoter (<=1kb)	251	35.8207
chr13	66499042	66588018	88977	loss	MMB4	Exon (ENSMUST00000224225.2/ENSMUST00000224225.2, exon 1 of 5)	287	36.561
chr13	66615890	66746675	130786	gain	MMB4	Exon (ENSMUST00000225998.1/ENSMUST00000225998.1, exon 1 of 2)	411	38.1217
chr13	66802419	67999848	1197430	loss	MMB4	Promoter (<=1kb)	3756	35.0354
chr13	67999848	68089897	90050	gain	MMB4	Exon (ENSMUST00000222859.1/ENSMUST00000222859.1, exon 1 of 1)	317	35.5804
chr13	68089897	120321639	52231743	loss	MMB4	Promoter (<=1kb)	164561	36.1287
