# Supplementary material for: G-quadruplexes as a source of vulnerability in BRCA2-deficient granule cell progenitors and medulloblastoma
Source: Proc Natl Acad Sci U S A. 2025 Aug 25;122(35):e2503872122. doi: 10.1073/pnas.2503872122 (PMC12415258; doi:10.1073/pnas.2503872122)
Supplement: Supplementary file 5 — Dataset S04 (XLSX) [file pnas.2503872122.sd04.xlsx]

## Sheet: Info
HMB1 Human Medulloblastoma Mutation Calls and putative G4 overlaps
Column Name	Definition
chromosome	Chromosome in Hg.38
start	Nucleotide position start
end	Nucleotide position end
sample	HMB1 sample
MutType	Type of mutation (deletion, inversion, tandem duplication, translocation, copy number gain, copy number loss)
pqsCount	Number of putative G-quadruplex structures as identified in pqsFinder
pqsScoreMean	Mean G-quadruplex forming score as determined in pqsFinder
pqsScoreMax	Max G-quadruplex forming score as determined in pqsFinder
width	Nucleotide width between start and end of each mutation
widthKb	Nucleotide width in Kb
PQSperKb	Count of total number of putative G-quadruplexes per Kb of mutation size
LiK_Overlaps_100bp_1st	Overlaps with experimentally-determined LiK G4 dataset within a 100bp window of mutation start site
LiK_TF_100_1st	True/false
PDS_Overlaps_100bp_1st	Overlaps with experimentally-determined PDS G4 dataset within a 100bp window of mutation start site
PDS_TF_100_1st	True/false
PQS_Overlaps_100_1st	Overlaps with computationally-determined putative G4 dataset within a 100bp window of mutation start site
PQS_TF_100_1st	True/false
LiK_Overlaps_100bp_2nd	Overlaps with experimentally-determined LiK G4 dataset within a 100bp window of mutation end site
LiK_TF_100_2nd	True/false
PDS_Overlaps_100bp_2nd	Overlaps with experimentally-determined PDS G4 dataset within a 100bp window of mutation end site
PDS_TF_100_2nd	True/false
PQS_Overlaps_100_2nd	Overlaps with computationally-determined putative G4 dataset within a 100bp window of mutation end site
PQS_TF_100_2nd	True/false
LiK_Overlaps_1KB_1st	Overlaps with experimentally-determined LiK G4 dataset within a 1Kb window of mutation start site
LiK_TF_1Kb_1st	True/false
PDS_Overlaps_1Kb_1st	Overlaps with experimentally-determined PDS G4 dataset within a 1Kb window of mutation start site
PDS_TF_1Kb_1st	True/false
PQS_Overlaps_1Kb_1st	Overlaps with computationally-determined putative G4 dataset within a 1Kb window of mutation start site
PQS_TF_1Kb_1st	True/false
LiK_Overlaps_1KB_2nd	Overlaps with experimentally-determined LiK G4 dataset within a 1Kb window of mutation end site
LiK_TF_1Kb_2nd	True/false
PDS_Overlaps_1Kb_2nd	Overlaps with experimentally-determined PDS G4 dataset within a 1Kb window of mutation end site
PDS_TF_1Kb_2nd	True/false
PQS_Overlaps_1Kb_2nd	Overlaps with computationally-determined putative G4 dataset within a 1Kb window of mutation end site
PQS_TF_1Kb_2nd	True/false

## Sheet: SVs
	chromosome	start	end	sample	MutType	pqsCount	pqsScoreMean	pqsScoreMax	width	widthKb	PQSperKb	LiK_Overlaps_100bp_1st	LiK_TF_100_1st	PDS_Overlaps_100bp_1st	PDS_TF_100_1st	PQS_Overlaps_100_1st	PQS_TF_100_1st	LiK_Overlaps_100bp_2nd	LiK_TF_100_2nd	PDS_Overlaps_100bp_2nd	PDS_TF_100_2nd	PQS_Overlaps_100_2nd	PQS_TF_100_2nd	LiK_Overlaps_1KB_1st	LiK_TF_1Kb_1st	PDS_Overlaps_1Kb_1st	PDS_TF_1Kb_1st	PQS_Overlaps_1Kb_1st	PQS_TF_1Kb_1st	LiK_Overlaps_1KB_2nd	LiK_TF_1Kb_2nd	PDS_Overlaps_1Kb_2nd	PDS_TF_1Kb_2nd	PQS_Overlaps_1Kb_2nd	PQS_TF_1Kb_2nd
1	chr1	28957490	28960872	HMB1	deletion	25	28.92	35	3383	3.383	7.38989	1	TRUE	1	TRUE	1	TRUE	0	FALSE	0	FALSE	1	TRUE	1	TRUE	1	TRUE	4	TRUE	0	FALSE	0	FALSE	4	TRUE
2	chr1	190188821	190190144	HMB1	deletion	3	48.3333	83	1324	1.324	2.26586	0	FALSE	0	FALSE	0	FALSE	0	FALSE	0	FALSE	0	FALSE	0	FALSE	0	FALSE	2	TRUE	0	FALSE	0	FALSE	0	FALSE
3	chr11	9273517	46524740	HMB1	inversion	130296	33.4672	236	37251224	37251.2	3.49776	0	FALSE	0	FALSE	1	TRUE	0	FALSE	0	FALSE	0	FALSE	0	FALSE	0	FALSE	2	TRUE	0	FALSE	0	FALSE	16	TRUE
4	chr11	9273532	46524822	HMB1	inversion	130296	33.4672	236	37251291	37251.3	3.49776	0	FALSE	0	FALSE	1	TRUE	0	FALSE	0	FALSE	2	TRUE	0	FALSE	0	FALSE	2	TRUE	0	FALSE	0	FALSE	15	TRUE
5	chr11	102546517	102562334	HMB1	deletion	66	33.4545	69	15818	15.818	4.17246	0	FALSE	0	FALSE	0	FALSE	0	FALSE	0	FALSE	2	TRUE	0	FALSE	0	FALSE	1	TRUE	0	FALSE	1	TRUE	5	TRUE
6	chr12	30014785	30022510	HMB1	deletion	19	34.0526	80	7726	7.726	2.45923	0	FALSE	0	FALSE	0	FALSE	0	FALSE	0	FALSE	0	FALSE	0	FALSE	0	FALSE	0	FALSE	0	FALSE	0	FALSE	0	FALSE
7	chr12	119398651	119424203	HMB1	deletion	113	40.1858	153	25553	25.553	4.42218	0	FALSE	0	FALSE	0	FALSE	0	FALSE	0	FALSE	0	FALSE	0	FALSE	0	FALSE	0	FALSE	0	FALSE	2	TRUE	1	TRUE
8	chr17	15772759	69341564	HMB1	inversion	287763	35.0072	268	53568806	53568.8	5.37184	0	FALSE	0	FALSE	0	FALSE	0	FALSE	0	FALSE	0	FALSE	0	FALSE	0	FALSE	1	TRUE	0	FALSE	3	TRUE	1	TRUE
9	chr19	40263730	40265003	HMB1	deletion	3	29	33	1274	1.274	2.35479	0	FALSE	0	FALSE	0	FALSE	0	FALSE	0	FALSE	0	FALSE	0	FALSE	0	FALSE	3	TRUE	0	FALSE	0	FALSE	4	TRUE
10	chr2	19576320	19585467	HMB1	deletion	20	30.9	75	9148	9.148	2.18627	0	FALSE	0	FALSE	0	FALSE	0	FALSE	0	FALSE	0	FALSE	0	FALSE	0	FALSE	0	FALSE	0	FALSE	0	FALSE	0	FALSE
11	chr2	19576323	19585467	HMB1	inversion	20	30.9	75	9145	9.145	2.18699	0	FALSE	0	FALSE	0	FALSE	0	FALSE	0	FALSE	0	FALSE	0	FALSE	0	FALSE	0	FALSE	0	FALSE	0	FALSE	0	FALSE
12	chr2	56786368	56845364	HMB1	deletion	103	31.5631	84	58997	58.997	1.74585	1	TRUE	2	TRUE	1	TRUE	0	FALSE	0	FALSE	0	FALSE	3	TRUE	4	TRUE	3	TRUE	0	FALSE	0	FALSE	1	TRUE
13	chr2	118249119	118253701	HMB1	deletion	3	32.3333	42	4583	4.583	0.654593	0	FALSE	0	FALSE	2	TRUE	0	FALSE	0	FALSE	0	FALSE	1	TRUE	1	TRUE	4	TRUE	0	FALSE	0	FALSE	0	FALSE
14	chr3	176837577	176905632	HMB1	deletion	227	29.4802	110	68056	68.056	3.33549	0	FALSE	0	FALSE	0	FALSE	0	FALSE	1	TRUE	0	FALSE	0	FALSE	0	FALSE	0	FALSE	2	TRUE	4	TRUE	0	FALSE
15	chr3	176840860	176900063	HMB1	deletion	203	29.7833	110	59204	59.204	3.42882	0	FALSE	1	TRUE	0	FALSE	0	FALSE	0	FALSE	0	FALSE	0	FALSE	2	TRUE	0	FALSE	0	FALSE	0	FALSE	0	FALSE
16	chr3	176859154	176881119	HMB1	deletion	65	29.1231	65	21966	21.966	2.95912	0	FALSE	1	TRUE	0	FALSE	0	FALSE	0	FALSE	0	FALSE	0	FALSE	2	TRUE	0	FALSE	0	FALSE	1	TRUE	0	FALSE
17	chr5	25691845	74787791	HMB1	inversion	134740	32.376	230	49095947	49095.9	2.74442	0	FALSE	0	FALSE	0	FALSE	0	FALSE	0	FALSE	0	FALSE	0	FALSE	0	FALSE	3	TRUE	0	FALSE	1	TRUE	4	TRUE
18	chr5	25691852	74786128	HMB1	deletion	134734	32.3762	230	49094277	49094.3	2.74439	0	FALSE	0	FALSE	0	FALSE	0	FALSE	1	TRUE	0	FALSE	0	FALSE	0	FALSE	3	TRUE	1	TRUE	3	TRUE	3	TRUE
19	chr5	25692332	74787799	HMB1	inversion	134739	32.376	230	49095468	49095.5	2.74443	0	FALSE	0	FALSE	0	FALSE	0	FALSE	0	FALSE	0	FALSE	0	FALSE	0	FALSE	0	FALSE	0	FALSE	1	TRUE	3	TRUE
20	chr5	25692350	74786082	HMB1	tandem-duplication	134733	32.3762	230	49093733	49093.7	2.7444	0	FALSE	0	FALSE	0	FALSE	0	FALSE	1	TRUE	0	FALSE	0	FALSE	0	FALSE	0	FALSE	1	TRUE	3	TRUE	3	TRUE
21	chr5	25693177	74789686	HMB1	tandem-duplication	134743	32.3759	230	49096510	49096.5	2.74445	0	FALSE	0	FALSE	1	TRUE	1	TRUE	1	TRUE	0	FALSE	0	FALSE	0	FALSE	2	TRUE	1	TRUE	3	TRUE	0	FALSE
22	chr5	25693182	74789726	HMB1	deletion	134743	32.3759	230	49096545	49096.5	2.74445	0	FALSE	0	FALSE	1	TRUE	1	TRUE	1	TRUE	0	FALSE	0	FALSE	0	FALSE	2	TRUE	1	TRUE	3	TRUE	0	FALSE
23	chr5	80534805	80546392	HMB1	deletion	53	33.6792	105	11588	11.588	4.5737	0	FALSE	0	FALSE	0	FALSE	0	FALSE	1	TRUE	0	FALSE	0	FALSE	0	FALSE	1	TRUE	2	TRUE	2	TRUE	1	TRUE
24	chr5	85105884	85107490	HMB1	deletion	8	27.5	45	1607	1.607	4.97822	0	FALSE	0	FALSE	0	FALSE	0	FALSE	0	FALSE	0	FALSE	0	FALSE	0	FALSE	1	TRUE	0	FALSE	0	FALSE	1	TRUE
25	chr7	77452519	134755276	HMB1	inversion	184291	33.3522	245	57302758	57302.8	3.21609	0	FALSE	0	FALSE	0	FALSE	0	FALSE	0	FALSE	0	FALSE	0	FALSE	0	FALSE	2	TRUE	0	FALSE	1	TRUE	0	FALSE
26	chr7	119127634	119129203	HMB1	deletion	2	60.5	63	1570	1.57	1.27389	0	FALSE	0	FALSE	0	FALSE	0	FALSE	0	FALSE	0	FALSE	0	FALSE	0	FALSE	0	FALSE	0	FALSE	0	FALSE	0	FALSE
27	chr8	71159116	71183852	HMB1	tandem-duplication	69	31.1159	106	24737	24.737	2.78934	0	FALSE	1	TRUE	0	FALSE	0	FALSE	0	FALSE	0	FALSE	0	FALSE	2	TRUE	1	TRUE	0	FALSE	0	FALSE	4	TRUE
28	chr8	138837234	138842761	HMB1	deletion	50	36	68	5528	5.528	9.04486	0	FALSE	0	FALSE	0	FALSE	0	FALSE	0	FALSE	0	FALSE	0	FALSE	0	FALSE	0	FALSE	0	FALSE	0	FALSE	0	FALSE
29	chr9	23779604	23808342	HMB1	deletion	82	30.3049	105	28739	28.739	2.85327	0	FALSE	1	TRUE	0	FALSE	0	FALSE	0	FALSE	0	FALSE	1	TRUE	1	TRUE	1	TRUE	0	FALSE	0	FALSE	5	TRUE
30	chr9	23786706	23797172	HMB1	deletion	27	28.8148	56	10467	10.467	2.57954	0	FALSE	0	FALSE	0	FALSE	0	FALSE	0	FALSE	0	FALSE	0	FALSE	0	FALSE	3	TRUE	0	FALSE	0	FALSE	2	TRUE
31	chr9	23786861	23795929	HMB1	deletion	23	30.087	56	9069	9.069	2.53611	0	FALSE	0	FALSE	2	TRUE	0	FALSE	0	FALSE	0	FALSE	0	FALSE	0	FALSE	4	TRUE	0	FALSE	0	FALSE	4	TRUE
32	chr9	23800166	23817819	HMB1	deletion	37	32.0811	105	17654	17.654	2.09584	0	FALSE	0	FALSE	0	FALSE	0	FALSE	0	FALSE	1	TRUE	0	FALSE	0	FALSE	2	TRUE	0	FALSE	0	FALSE	1	TRUE
33	chrX	123067429	123130327	HMB1	deletion	303	33.8581	131	62899	62.899	4.81725	0	FALSE	0	FALSE	0	FALSE	0	FALSE	0	FALSE	0	FALSE	0	FALSE	0	FALSE	0	FALSE	0	FALSE	1	TRUE	0	FALSE
34	chrX	123136686	123140784	HMB1	deletion	23	29.2174	51	4099	4.099	5.61112	0	FALSE	0	FALSE	0	FALSE	0	FALSE	0	FALSE	0	FALSE	0	FALSE	0	FALSE	0	FALSE	0	FALSE	0	FALSE	0	FALSE

## Sheet: Translocations
TranslocStart	start1	end1	TranslocEnd	start2	end2	sample	MutType	LiK_Overlaps_100bp_1st	LiK_TF_100bp_1st	PDS_Overlaps_100bp_1st	PDS_TF_100bp_1st	pqs_Overlap_100bp_1st	pqs_TF_100bp_1st	LiK_Overlaps_100bp_2nd	LiK_TF_100bp_2nd	PDS_Overlaps_100bp_2nd	PDS_TF_100bp_2nd	pqs_Overlap_100bp_2nd	pqs_TF_100bp_2nd	LiK_Overlaps_1kb_1st	LiK_TF_1kb_1st	PDS_Overlaps_1kb_1st	PDS_TF_1kb_1st	pqs_Overlap_1kb_1st	pqs_TF_1kb_1st	LiK_Overlaps_1kb_2nd	LiK_TF_1kb_2nd	PDS_Overlaps_1kb_2nd	PDS_TF_1kb_2nd	pqs_Overlap_1Kb_2nd	pqs_TF_1kb_2nd
chr13	113480427	113480430	chr17	75708346	75708349	HMB1	translocation	0	FALSE	1	TRUE	0	FALSE	0	FALSE	0	FALSE	0	FALSE	2	TRUE	4	TRUE	0	FALSE	1	TRUE	1	TRUE	3	TRUE
chr2	46224806	46224807	chr15	77910871	77910872	HMB1	translocation	0	FALSE	0	FALSE	1	TRUE	0	FALSE	1	TRUE	2	TRUE	0	FALSE	0	FALSE	2	TRUE	0	FALSE	1	TRUE	13	TRUE
chr3	129999678	129999683	chr11	47580677	47580682	HMB1	translocation	0	FALSE	1	TRUE	0	FALSE	0	FALSE	0	FALSE	1	TRUE	0	FALSE	1	TRUE	0	FALSE	0	FALSE	0	FALSE	5	TRUE
chr4	69949183	69949184	chrX	11731428	11731429	HMB1	translocation	0	FALSE	0	FALSE	0	FALSE	0	FALSE	0	FALSE	0	FALSE	0	FALSE	0	FALSE	6	TRUE	0	FALSE	0	FALSE	3	TRUE
chr6	12255519	12255520	chr9	27520315	27520316	HMB1	translocation	0	FALSE	0	FALSE	0	FALSE	0	FALSE	0	FALSE	0	FALSE	0	FALSE	0	FALSE	0	FALSE	0	FALSE	0	FALSE	0	FALSE
chr7	111749816	111749817	chr16	68152427	68152428	HMB1	translocation	0	FALSE	1	TRUE	0	FALSE	0	FALSE	0	FALSE	0	FALSE	1	TRUE	1	TRUE	1	TRUE	0	FALSE	2	TRUE	5	TRUE
chr7	111750097	111750098	chr16	68152412	68152413	HMB1	translocation	0	FALSE	0	FALSE	0	FALSE	0	FALSE	0	FALSE	0	FALSE	0	FALSE	1	TRUE	3	TRUE	0	FALSE	2	TRUE	5	TRUE
chr8	8924569	8924570	chr9	24415712	24415713	HMB1	translocation	0	FALSE	0	FALSE	3	TRUE	0	FALSE	0	FALSE	0	FALSE	0	FALSE	0	FALSE	23	TRUE	0	FALSE	0	FALSE	0	FALSE
chr8	8925110	8925111	chr9	24415417	24415418	HMB1	translocation	0	FALSE	0	FALSE	2	TRUE	0	FALSE	0	FALSE	0	FALSE	0	FALSE	0	FALSE	21	TRUE	0	FALSE	0	FALSE	0	FALSE
chr8	8925343	8925344	chr9	24415446	24415447	HMB1	translocation	0	FALSE	0	FALSE	3	TRUE	0	FALSE	0	FALSE	0	FALSE	0	FALSE	0	FALSE	23	TRUE	0	FALSE	0	FALSE	0	FALSE

## Sheet: CNV
chromosome	start	end	sample	MutType	pqsCount	pqsScoreMean	pqsScoreMax	width	widthKb	PQSperKb
chr1	142535434	143544525	HMB1	loss	2709	33.223	147	1009092	1009.09	2.68459
chr1	149012269	149459645	HMB1	gain	2007	33.8954	165	447377	447.377	4.48615
chr1	152002768	153555953	HMB1	loss	6921	34.6388	164	1553186	1553.19	4.456
chr1	168229259	169241673	HMB1	loss	3355	32.6012	164	1012415	1012.41	3.31386
chr2	10000	71681236	HMB1	gain	286385	33.8024	395	71671237	71671.2	3.99581
chr3	129999841	131990112	HMB1	gain	5789	33.062	157	1990272	1990.27	2.90865
chr3	131994572	162512057	HMB1	gain	98062	32.817	224	30517486	30517.5	3.21331
chr3	162626902	197962430	HMB1	gain	119784	33.0608	236	35335529	35335.5	3.3899
chr5	68908042	70657471	HMB1	loss	5834	32.6666	193	1749430	1749.43	3.3348
chr6	60000	3619062	HMB1	gain	17686	34.8131	191	3559063	3559.06	4.96929
chr6	3622407	18490859	HMB1	gain	61420	33.1883	245	14868453	14868.5	4.13089
chr8	154944	8062098	HMB1	loss	34265	34.2498	208	7907155	7907.15	4.33342
chr8	8922909	12578931	HMB1	loss	19042	34.6142	182	3656023	3656.02	5.20839
chr9	10000	6701085	HMB1	gain	22579	32.6551	227	6691086	6691.09	3.37449
chr9	6711120	23787270	HMB1	gain	44463	32.2765	195	17076151	17076.2	2.60381
chr9	23817375	24415012	HMB1	gain	1321	32.891	165	597638	597.638	2.21037
chr9	38760539	39277897	HMB1	loss	1776	32.165	146	517359	517.359	3.43282
chr9	39291277	39544381	HMB1	loss	909	32.6282	114	253105	253.105	3.59139
chr9	39568911	41682175	HMB1	loss	6277	32.3516	146	2113265	2113.26	2.97029
chr9	41747934	43213698	HMB1	loss	4653	34.5403	164	1465765	1465.77	3.17445
chr9	43313698	43704785	HMB1	gain	1425	32.3839	164	391088	391.088	3.64368
chr9	43704785	44434716	HMB1	loss	2369	33.6931	146	729932	729.932	3.24551
chr9	44647659	45451747	HMB1	loss	3419	34.8011	135	804089	804.089	4.25202
chr9	46397652	47176893	HMB1	loss	1918	33.5892	173	779242	779.242	2.46137
chr9	47264046	65610469	HMB1	loss	726	32.6488	130	18346424	18346.4	0.0395717
chr9	65745450	66589650	HMB1	loss	2584	33.6173	164	844201	844.201	3.06088
chr9	66664195	70062769	HMB1	loss	8884	34.5459	165	3398575	3398.57	2.61404
chr9	70078365	70218729	HMB1	loss	540	38.0037	146	140365	140.365	3.84711
chr9	70328790	141153431	HMB1	loss	349357	35.0941	247	70824642	70824.6	4.9327
chr10	46293155	46679892	HMB1	gain	1548	34.2435	124	386738	386.738	4.00271
chr10	51201876	51398845	HMB1	loss	748	31.6885	114	196970	196.97	3.79753
chr10	64922496	65507870	HMB1	gain	1919	30.9135	146	585375	585.375	3.27824
chr10	73444435	76506223	HMB1	gain	15629	33.7168	200	3061789	3061.79	5.10453
chr10	76515143	76991248	HMB1	gain	2459	33.072	157	476106	476.106	5.16482
chr10	111388976	112818405	HMB1	gain	6133	34.4608	153	1429430	1429.43	4.29052
chr11	102370	24350321	HMB1	loss	120460	35.837	211	24247952	24248	4.96784
chr11	24355896	54884867	HMB1	loss	89743	33.4407	236	30528972	30529	2.9396
chr13	113480781	115109878	HMB1	loss	12408	38.6504	223	1629098	1629.1	7.61648
chr14	19000000	107289540	HMB1	loss	359173	34.1468	239	88289541	88289.5	4.06813
chr15	20443969	20581176	HMB1	gain	1047	36.1585	165	137208	137.208	7.63075
chr15	20832164	21205963	HMB1	gain	1067	34.3814	165	373800	373.8	2.85447
chr15	21886116	22202066	HMB1	gain	1060	34.75	165	315951	315.951	3.35495
chr15	22383496	22596193	HMB1	gain	1061	35.3761	168	212698	212.698	4.98829
chr15	30392454	30908698	HMB1	loss	2800	35.5039	177	516245	516.245	5.42378
chr16	16363721	16523166	HMB1	loss	1458	37.2545	134	159446	159.446	9.14416
chr16	31334876	32656155	HMB1	loss	6265	36.0843	215	1321280	1321.28	4.74161
chr16	32699640	33184667	HMB1	loss	2347	37.4201	209	485028	485.028	4.8389
chr16	33293937	46609918	HMB1	loss	8310	35.4851	229	13315982	13316	0.624062
chr16	68746232	70154491	HMB1	gain	7985	32.3906	204	1408260	1408.26	5.67012
chr19	60000	233927	HMB1	gain	736	36.1549	114	173928	173.928	4.23164
chr19	30403317	30549382	HMB1	gain	467	34.2077	130	146066	146.066	3.19718
chr19	55297883	55731618	HMB1	loss	3873	37.1603	161	433736	433.736	8.92939
chr20	29506609	29653908	HMB1	loss	795	36.6579	144	147300	147.3	5.39715
chr21	9411193	9887836	HMB1	loss	1557	35.2094	165	476644	476.644	3.26659
chr21	10131567	15281413	HMB1	loss	6547	32.1231	165	5149847	5149.85	1.2713
chr22	16050000	17492306	HMB1	loss	4900	33.8737	133	1442307	1442.31	3.39733
chr22	18703169	18872646	HMB1	loss	1144	34.9388	130	169478	169.478	6.75014
chr22	20334379	20698632	HMB1	loss	2275	36.8866	149	364254	364.254	6.24564
chrX	60000	155259445	HMB1	loss	504090	33.6787	279	155199446	155199	3.24801
chrY	2649520	3712157	HMB1	loss	2495	31.7856	156	1062638	1062.64	2.34793
chrY	3721077	9173344	HMB1	loss	14385	31.8307	163	5452268	5452.27	2.63835
chrY	9376103	9779929	HMB1	loss	1332	32.1141	192	403827	403.827	3.29844
chrY	9784392	10038735	HMB1	loss	989	35.6239	132	254344	254.344	3.88843
chrY	13127067	22424138	HMB1	loss	27532	31.8835	179	9297072	9297.07	2.96136
chrY	22448667	23656142	HMB1	loss	2989	31.6383	165	1207476	1207.48	2.47541
chrY	23714118	24021670	HMB1	loss	867	30.9193	114	307553	307.553	2.81903
chrY	24069614	26912772	HMB1	loss	7743	32.1649	150	2843159	2843.16	2.72338
chrY	27022038	59034049	HMB1	loss	6472	31.0403	150	32012012	32012	0.202174
chr17	1	15772096	HMB1	loss	100889	35.2436	213	15772096	15772.1	6.39668
chr17	44370410	46627126	HMB1	gain	13038	34.7724	209	2256717	2256.72	5.77742
chr17	55093157	56207020	HMB1	gain	7191	35.5658	182	1113864	1113.86	6.4559
chr17	69341311	81195210	HMB1	gain	105418	37.3934	202	11853900	11853.9	8.89311
